# Supplementary material for: Auxin-regulated timing of transition from vegetative to reproductive growth in rapeseed (Brassica napus L.) under different nitrogen application rates
Source: Front Plant Sci. 2022 Sep 9;13:927662. doi: 10.3389/fpls.2022.927662 (PMC9501695; doi:10.3389/fpls.2022.927662)
Supplement: Supplementary Table S1 — Total differentiation expressed genes and GO, KEGG analyzed genes in the study with different nitrogen application rates and floral meristem differentiation timings. [file Table_1.XLS]

DEG_Set	Total	Swiss-Prot	GO	KEGG	COG	KOG	Pfam	NR
RTN1V1_vs_RTN2V1.all	961	772	713	316	262	387	736	961
RTN1V1_vs_RTN3V1.all	4473	3281	3020	1385	1131	1660	3110	4473
RTN1V1_vs_T0N1V1.all	30136	23022	21345	9809	7669	11868	22421	30131
RTN1V1_vs_T1N1V1.all	31835	24883	23061	10740	8270	13120	24113	31828
RTN1V1_vs_T2N1V1.all	31234	23860	22097	10205	7900	12341	23110	31226
RTN1V1_vs_T3N1V1.all	30986	23734	22003	10345	7908	12482	22794	30979
RTN1V1_vs_T4N1V1.all	31816	24197	22393	10234	8012	12453	23572	31807
RTN2V1_vs_RTN3V1.all	2504	1896	1734	812	615	968	1816	2504
RTN2V1_vs_T0N2V1.all	30131	23051	21383	9654	7544	11793	22461	30125
RTN2V1_vs_T1N2V1.all	30214	23338	21657	9964	7649	12046	22474	30207
RTN2V1_vs_T2N2V1.all	30468	23479	21727	9860	7703	12105	22938	30462
RTN2V1_vs_T3N2V1.all	31659	24401	22605	10615	8107	12871	23468	31653
RTN2V1_vs_T4N2V1.all	29554	22683	21021	9532	7485	11597	22048	29551
RTN3V1_vs_T0N3V1.all	29717	23020	21364	9719	7650	11811	22448	29712
RTN3V1_vs_T1N3V1.all	28603	22569	20906	9572	7414	11547	21771	28597
RTN3V1_vs_T2N3V1.all	28360	22275	20587	9191	7269	11155	21635	28354
RTN3V1_vs_T3N3V1.all	31678	25176	23309	10912	8416	13273	24305	31672
RTN3V1_vs_T4N3V1.all	28994	22374	20711	9237	7238	11140	21717	28990
T0N1V1_vs_T0N2V1.all	8121	6677	6162	2707	2079	3300	6496	8120
T0N1V1_vs_T0N3V1.all	5056	4146	3831	1806	1440	2141	4102	5055
T0N1V1_vs_T1N1V1.all	9402	6945	6406	2684	2052	3450	6728	9398
T0N1V1_vs_T2N1V1.all	14450	11684	10789	5018	3799	6029	11474	14447
T0N1V1_vs_T3N1V1.all	17373	13303	12307	5740	4374	7188	12895	17369
T0N1V1_vs_T4N1V1.all	14754	12026	11111	5240	3997	6325	11595	14753
T0N2V1_vs_T0N3V1.all	11872	9710	8963	4129	3160	5044	9407	11869
T0N2V1_vs_T1N2V1.all	6985	5392	4977	2148	1652	2712	5269	6985
T0N2V1_vs_T2N2V1.all	3695	2842	2628	1168	860	1408	2749	3694
T0N2V1_vs_T3N2V1.all	12160	9178	8542	4063	2960	5067	8741	12158
T0N2V1_vs_T4N2V1.all	8059	6601	6048	2726	2156	3496	6441	8054
T0N3V1_vs_T1N3V1.all	13576	10799	9957	4475	3447	5531	10505	13573
T0N3V1_vs_T2N3V1.all	12128	9839	9063	4104	3125	4925	9556	12126
T0N3V1_vs_T3N3V1.all	17696	13822	12792	6140	4678	7662	13328	17692
T0N3V1_vs_T4N3V1.all	14886	12196	11283	5168	3908	6270	11870	14884
T1N1V1_vs_T1N2V1.all	9310	7524	6884	2894	2235	3606	7310	9306
T1N1V1_vs_T1N3V1.all	8761	7102	6502	2823	2149	3505	6949	8757
T1N1V1_vs_T2N1V1.all	13165	10640	9830	4585	3501	5464	10386	13159
T1N1V1_vs_T3N1V1.all	15840	12720	11769	5496	4156	6815	12324	15835
T1N1V1_vs_T4N1V1.all	14627	10841	10083	5195	3929	6021	10201	14620
T1N2V1_vs_T1N3V1.all	1329	1061	977	507	377	590	1026	1328
T1N2V1_vs_T2N2V1.all	9583	7709	7104	3074	2332	3853	7343	9579
T1N2V1_vs_T3N2V1.all	7425	6089	5644	2501	1950	3079	5878	7424
T1N2V1_vs_T4N2V1.all	8032	6121	5699	2889	2150	3474	5694	8027
T1N3V1_vs_T2N3V1.all	6053	4913	4525	1985	1496	2417	4675	6052
T1N3V1_vs_T3N3V1.all	11012	8980	8341	3702	2829	4697	8747	11009
T1N3V1_vs_T4N3V1.all	5900	4244	3956	2057	1425	2382	3871	5898
T2N1V1_vs_T2N2V1.all	9511	7807	7171	3220	2415	3807	7617	9510
T2N1V1_vs_T2N3V1.all	8011	6573	6037	2840	2158	3314	6420	8007
T2N1V1_vs_T3N1V1.all	9416	7450	6969	3542	2642	4250	7090	9411
T2N1V1_vs_T4N1V1.all	5088	3703	3403	1533	1137	1849	3459	5086
T2N2V1_vs_T2N3V1.all	1016	828	763	361	277	402	806	1016
T2N2V1_vs_T3N2V1.all	14741	11703	10866	5306	3949	6631	11098	14736
T2N2V1_vs_T4N2V1.all	8465	6807	6247	2688	2079	3323	6579	8463
T2N3V1_vs_T3N3V1.all	9384	7518	6993	3604	2798	4436	7120	9381
T2N3V1_vs_T4N3V1.all	5939	4641	4286	1920	1419	2283	4488	5938
T3N1V1_vs_T3N2V1.all	3750	3084	2854	1215	921	1487	2948	3749
T3N1V1_vs_T3N3V1.all	10213	8245	7630	3259	2443	4050	7934	10211
T3N1V1_vs_T4N1V1.all	16627	12111	11280	5962	4344	7321	11266	16621
T3N2V1_vs_T4N2V1.all	16002	12158	11321	5892	4353	7268	11525	15996
T3N3V1_vs_T4N3V1.all	15793	11950	11091	5611	4237	6926	11331	15789
T4N1V1_vs_T4N2V1.all	4242	3508	3172	1361	1015	1703	3414	4241
T4N1V1_vs_T4N3V1.all	3284	2773	2558	1249	1032	1443	2747	3284
T4N2V1_vs_T4N3V1.all	2497	2010	1846	780	553	986	1954	2496
