# Supplementary material for: Auxin-regulated timing of transition from vegetative to reproductive growth in rapeseed (Brassica napus L.) under different nitrogen application rates
Source: Front Plant Sci. 2022 Sep 9;13:927662. doi: 10.3389/fpls.2022.927662 (PMC9501695; doi:10.3389/fpls.2022.927662)
Supplement: Supplementary Table S2 — Total upregulated and downregulated genes in the study with different nitrogen application rates and floral meristem differentiation timings. [file Table_2.XLS]

Type	Total	Up	Down
RTN1V1_vs_RTN2V1	967	388	579
RTN1V1_vs_RTN3V1	4506	2494	2012
RTN1V1_vs_T0N1V1	30345	13762	16583
RTN1V1_vs_T1N1V1	32092	15074	17018
RTN1V1_vs_T2N1V1	31479	14370	17109
RTN1V1_vs_T3N1V1	31260	15061	16199
RTN1V1_vs_T4N1V1	32036	13905	18131
RTN2V1_vs_RTN3V1	2524	1558	966
RTN2V1_vs_T0N2V1	30346	14111	16235
RTN2V1_vs_T1N2V1	30463	14077	16386
RTN2V1_vs_T2N2V1	30684	13998	16686
RTN2V1_vs_T3N2V1	31939	15599	16340
RTN2V1_vs_T4N2V1	29746	12769	16977
RTN3V1_vs_T0N3V1	29905	13615	16290
RTN3V1_vs_T1N3V1	28848	13622	15226
RTN3V1_vs_T2N3V1	28555	12836	15719
RTN3V1_vs_T3N3V1	31952	15627	16325
RTN3V1_vs_T4N3V1	29190	12535	16655
T0N1V1_vs_T0N2V1	8177	3623	4554
T0N1V1_vs_T0N3V1	5080	2687	2393
T0N1V1_vs_T1N1V1	9473	5171	4302
T0N1V1_vs_T2N1V1	14543	6446	8097
T0N1V1_vs_T3N1V1	17512	8960	8552
T0N1V1_vs_T4N1V1	14854	6513	8341
T0N2V1_vs_T0N3V1	11940	6369	5571
T0N2V1_vs_T1N2V1	7033	2585	4448
T0N2V1_vs_T2N2V1	3726	2048	1678
T0N2V1_vs_T3N2V1	12278	6525	5753
T0N2V1_vs_T4N2V1	8112	2331	5781
T0N3V1_vs_T1N3V1	13673	6485	7188
T0N3V1_vs_T2N3V1	12204	5448	6756
T0N3V1_vs_T3N3V1	17845	9297	8548
T0N3V1_vs_T4N3V1	14980	6419	8561
T1N1V1_vs_T1N2V1	9376	3381	5995
T1N1V1_vs_T1N3V1	8827	3442	5385
T1N1V1_vs_T2N1V1	13260	5341	7919
T1N1V1_vs_T3N1V1	15963	7884	8079
T1N1V1_vs_T4N1V1	14764	5742	9022
T1N2V1_vs_T1N3V1	1347	1047	300
T1N2V1_vs_T2N2V1	9682	5192	4490
T1N2V1_vs_T3N2V1	7476	4271	3205
T1N2V1_vs_T4N2V1	8120	3114	5006
T1N3V1_vs_T2N3V1	6106	3272	2834
T1N3V1_vs_T3N3V1	11097	5887	5210
T1N3V1_vs_T4N3V1	5968	1960	4008
T2N1V1_vs_T2N2V1	9600	5512	4088
T2N1V1_vs_T2N3V1	8077	4754	3323
T2N1V1_vs_T3N1V1	9497	4958	4539
T2N1V1_vs_T4N1V1	5146	2294	2852
T2N2V1_vs_T2N3V1	1029	476	553
T2N2V1_vs_T3N2V1	14903	7926	6977
T2N2V1_vs_T4N2V1	8522	2620	5902
T2N3V1_vs_T3N3V1	9469	4525	4944
T2N3V1_vs_T4N3V1	5979	1988	3991
T3N1V1_vs_T3N2V1	3783	2259	1524
T3N1V1_vs_T3N3V1	10290	5613	4677
T3N1V1_vs_T4N1V1	16795	7094	9701
T3N2V1_vs_T4N2V1	16156	6642	9514
T3N3V1_vs_T4N3V1	15945	6538	9407
T4N1V1_vs_T4N2V1	4271	1435	2836
T4N1V1_vs_T4N3V1	3309	1675	1634
T4N2V1_vs_T4N3V1	2520	1764	756
