# Supplementary material for: Auxin-regulated timing of transition from vegetative to reproductive growth in rapeseed (Brassica napus L.) under different nitrogen application rates
Source: Front Plant Sci. 2022 Sep 9;13:927662. doi: 10.3389/fpls.2022.927662 (PMC9501695; doi:10.3389/fpls.2022.927662)
Supplement: Supplementary Table S3 — Annotation of total differentiation expressed genes. [file Table_3.xls]

#GeneID	nr_annotation
BnaC09G0283600ZS	unnamed protein product [Brassica oleracea]
BnaA03G0071700ZS	unnamed protein product [Brassica oleracea]
BnaC09G0235100ZS	PREDICTED: putative B3 domain-containing protein At1g51970 [Brassica oleracea var. oleracea]
BnaC09G0188100ZS	BnaC09g14820D [Brassica napus]
BnaC09G0333700ZS	NHX6 [Arabidopsis thaliana]
BnaC04G0424100ZS	unnamed protein product [Brassica rapa]
BnaA01G0066200ZS	uncharacterized protein LOC106375190 [Brassica napus]
BnaA05G0262500ZS	BnaAnng36730D [Brassica napus]
BnaA05G0413300ZS	beta-fructofuranosidase, insoluble isoenzyme CWINV1 [Brassica napus]
BnaA08G0143900ZS	PREDICTED: uncharacterized protein LOC103834509 [Brassica rapa]
Bnascaffold0025G0016300ZS	uncharacterized protein At3g60930, chloroplastic-like [Brassica napus]
BnaC03G0079700ZS	transcription repressor KAN1-like [Brassica napus]
BnaC03G0518900ZS	unnamed protein product [Brassica oleracea]
BnaA05G0454500ZS	BnaA05g29830D [Brassica napus]
BnaC04G0552800ZS	RNA polymerase sigma factor sigF, chloroplastic [Brassica napus]
BnaA09G0425100ZS	hypothetical protein BRARA_I02966, partial [Brassica rapa]
BnaA09G0278300ZS	PREDICTED: uncharacterized protein LOC108850548 [Raphanus sativus]
BnaA04G0003000ZS	hypothetical protein DY000_00013515, partial [Brassica cretica]
BnaA09G0498300ZS	hypothetical protein BRARA_I03657 [Brassica rapa]
BnaC04G0153800ZS	protein FAM136A [Brassica napus]
BnaA06G0303200ZS	unnamed protein product [Brassica oleracea]
BnaA04G0234100ZS	hypothetical protein DY000_00008154 [Brassica cretica]
BnaA04G0278200ZS	BnaA04g25320D [Brassica napus]
BnaC03G0309200ZS	BnaC03g29430D [Brassica napus]
BnaA07G0081600ZS	transmembrane protein 56-B [Brassica napus]
BnaC09G0236600ZS	PREDICTED: pollen-specific protein-like At4g18596 [Brassica oleracea var. oleracea]
BnaA04G0117000ZS	unnamed protein product [Brassica oleracea]
BnaC03G0125800ZS	DNA-directed RNA polymerase subunit 5-like protein 1 [Brassica napus]
BnaC03G0362700ZS	probable protein phosphatase 2C 35 [Brassica napus]
BnaA04G0267900ZS	hypothetical protein BRARA_D02551 [Brassica rapa]
BnaC09G0386700ZS	ER membrane protein complex subunit 8/9 homolog [Brassica napus]
BnaA09G0428000ZS	uncharacterized protein BNAA09G27720D [Brassica napus]
BnaC04G0178400ZS	hypothetical protein EUTSA_v10017764mg [Eutrema salsugineum]
Bnascaffold0025G0034100ZS	BnaC09g51910D [Brassica napus]
BnaA06G0073700ZS	PREDICTED: partner of Y14 and mago [Brassica rapa]
BnaA01G0119000ZS	BnaCnng61220D [Brassica napus]
BnaC06G0052500ZS	PREDICTED: early nodulin-like protein 3 [Brassica oleracea var. oleracea]
YC_newGene_9410	BnaA05g35430D [Brassica napus]
BnaA01G0269900ZS	BnaA01g22130D [Brassica napus]
BnaA04G0184000ZS	dof zinc finger protein DOF2.1-like [Brassica napus]
BnaC08G0024100ZS	ATP-dependent zinc metalloprotease FTSH 8, chloroplastic-like isoform X4 [Brassica napus]
BnaC09G0238000ZS	unnamed protein product [Brassica oleracea]
BnaC09G0185000ZS	unnamed protein product [Brassica oleracea]
BnaA03G0301200ZS	PREDICTED: T-complex protein 1 subunit gamma [Brassica rapa]
BnaC07G0174900ZS	MLP-like protein 31 [Brassica napus]
BnaA08G0098200ZS	unnamed protein product [Brassica rapa]
BnaC07G0089600ZS	PREDICTED: indole-3-glycerol phosphate synthase, chloroplastic-like [Brassica oleracea var. oleracea]
BnaC02G0026500ZS	PREDICTED: 40S ribosomal protein S4-1 [Brassica oleracea var. oleracea]
BnaC02G0190100ZS	unnamed protein product [Brassica oleracea]
BnaC01G0261900ZS	unnamed protein product [Brassica oleracea]
BnaA09G0426600ZS	putative pentatricopeptide repeat-containing protein At1g43010 [Brassica napus]
YC_newGene_7101	unnamed protein product, partial [Brassica oleracea]
BnaC01G0111000ZS	phytochrome E-like isoform X1 [Brassica napus]
BnaA03G0488800ZS	xyloglucan endotransglucosylase/hydrolase protein 14-like [Brassica napus]
BnaC08G0020700ZS	chitinase-like protein 1 [Brassica napus]
BnaA08G0114900ZS	inactive disease resistance protein RPS4-like isoform X1 [Brassica napus]
BnaC06G0003500ZS	hypothetical protein DY000_00005849 [Brassica cretica]
BnaA02G0163500ZS	PREDICTED: ribulose bisphosphate carboxylase small chain 1A, chloroplastic-like [Brassica rapa]
BnaA10G0015900ZS	putative clathrin assembly protein At1g03050 [Brassica napus]
BnaA08G0264000ZS	PREDICTED: uncharacterized protein LOC103835978 [Brassica rapa]
BnaC05G0076900ZS	pentatricopeptide repeat-containing protein At1g09900-like [Brassica napus]
BnaA01G0223400ZS	hypothetical protein BRARA_B02470 [Brassica rapa]
BnaC09G0247600ZS	PREDICTED: ethylene-responsive transcription factor 2-like [Brassica oleracea var. oleracea]
BnaC05G0171400ZS	BnaC05g15690D [Brassica napus]
BnaA05G0444300ZS	importin-11-like [Brassica napus]
BnaC03G0627100ZS	BnaC09g21940D [Brassica napus]
BnaC02G0194700ZS	unnamed protein product [Brassica oleracea]
Bnascaffold2005G0000200ZS	hypothetical protein AALP_AA2G025000 [Arabis alpina]
BnaC05G0445200ZS	autophagy-related protein 8i-like [Brassica napus]
BnaC01G0433400ZS	BnaC01g36280D [Brassica napus]
Bnascaffold0113G0000200ZS	unnamed protein product [Brassica rapa]
BnaC01G0366500ZS	uncharacterized protein LOC106453733 [Brassica napus]
BnaA05G0179400ZS	unnamed protein product [Brassica rapa]
BnaA01G0294600ZS	BnaA01g24090D [Brassica napus]
BnaC08G0398500ZS	unnamed protein product [Brassica oleracea]
BnaC03G0001500ZS	PREDICTED: cathepsin B-like [Brassica oleracea var. oleracea]
YC_newGene_3294	PREDICTED: LOW QUALITY PROTEIN: cysteine-rich receptor-like protein kinase 10 [Brassica rapa]
BnaC05G0279200ZS	uncharacterized protein BNAUNNG02870D [Brassica napus]
BnaC04G0420700ZS	PREDICTED: ribulose bisphosphate carboxylase small chain F1, chloroplastic-like [Brassica oleracea var. oleracea]
YC_newGene_12	unnamed protein product [Brassica oleracea]
BnaC05G0499200ZS	probable methyltransferase PMT6 [Brassica napus]
BnaC03G0732400ZS	PREDICTED: protein STAY-GREEN 1, chloroplastic-like [Brassica oleracea var. oleracea]
BnaC09G0510600ZS	pentatricopeptide repeat-containing protein At5g15300 [Brassica napus]
Bnascaffold2660G0000100ZS	uncharacterized protein LOC106424123 isoform X1 [Brassica napus]
BnaC06G0200300ZS	PREDICTED: cytochrome P450 94B3-like [Brassica oleracea var. oleracea]
BnaA02G0326200ZS	BnaC02g34850D [Brassica napus]
BnaC06G0117500ZS	unnamed protein product [Brassica oleracea]
BnaC01G0486400ZS	bifunctional 3-dehydroquinate dehydratase/shikimate dehydrogenase, chloroplastic-like isoform X1 [Brassica napus]
BnaC06G0042300ZS	BnaC06g02850D [Brassica napus]
BnaA04G0230700ZS	unnamed protein product [Brassica rapa]
BnaC09G0342000ZS	PREDICTED: homeobox-leucine zipper protein HDG7 [Brassica oleracea var. oleracea]
Bnascaffold0027G0055100ZS	unnamed protein product [Brassica oleracea]
BnaA03G0009500ZS	BTB/POZ domain-containing protein At5g03250 [Brassica napus]
YC_newGene_6065	PREDICTED: protein NLP8-like [Raphanus sativus]
BnaA04G0052000ZS	mitochondrial substrate carrier family protein B [Brassica napus]
BnaA06G0352200ZS	hypothetical protein BRARA_F02888 [Brassica rapa]
BnaC04G0102800ZS	pentatricopeptide repeat-containing protein At2g36240-like [Brassica napus]
BnaC01G0123200ZS	PREDICTED: uncharacterized protein LOC106312117 isoform X1 [Brassica oleracea var. oleracea]
BnaA05G0491200ZS	potassium channel SKOR-like isoform X1 [Brassica napus]
BnaA10G0063600ZS	BnaA10g27860D, partial [Brassica napus]
BnaC06G0184500ZS	unnamed protein product [Brassica oleracea]
BnaA05G0271200ZS	BnaAnng36730D [Brassica napus]
BnaC04G0503800ZS	DExH-box ATP-dependent RNA helicase DExH6-like [Brassica napus]
YC_newGene_5736	hypothetical protein DY000_00030757 [Brassica cretica]
YC_newGene_3146	nascent polypeptide-associated complex subunit alpha-like protein 4 [Brassica napus]
BnaA01G0338700ZS	PREDICTED: GATA transcription factor 17-like [Brassica rapa]
BnaA01G0183100ZS	PREDICTED: probable glycosyltransferase At5g03795 [Brassica rapa]
BnaC08G0515500ZS	BnaC08g42260D [Brassica napus]
BnaA01G0288600ZS	unnamed protein product [Brassica rapa]
BnaC08G0384500ZS	PREDICTED: probable WRKY transcription factor 69 isoform X1 [Brassica oleracea var. oleracea]
BnaA01G0135600ZS	unnamed protein product [Brassica oleracea]
BnaC05G0145000ZS	BnaC05g13350D [Brassica napus]
BnaA08G0152200ZS	BnaA08g12720D [Brassica napus]
BnaC03G0766800ZS	uncharacterized protein LOC111204133 [Brassica napus]
BnaC04G0064400ZS	hypothetical protein DY000_00005940 [Brassica cretica]
BnaC08G0317500ZS	hypothetical protein DY000_00011886 [Brassica cretica]
BnaC05G0129300ZS	BnaC05g11820D [Brassica napus]
BnaC09G0190700ZS	uncharacterized protein LOC111212139 [Brassica napus]
BnaC03G0722000ZS	unnamed protein product [Brassica oleracea]
BnaC07G0307700ZS	BnaC03g77100D [Brassica napus]
BnaC02G0386100ZS	PREDICTED: lamin-like protein [Brassica oleracea var. oleracea]
BnaA01G0286000ZS	unnamed protein product, partial [Brassica oleracea]
BnaC05G0346700ZS	hypothetical protein DY000_00010036 [Brassica cretica]
BnaA05G0304800ZS	uncharacterized protein LOC111205691 [Brassica napus]
BnaC06G0198500ZS	PREDICTED: uncharacterized protein LOC106298746 [Brassica oleracea var. oleracea]
BnaA09G0065400ZS	PREDICTED: ethylene-responsive transcription factor ERF003-like [Brassica rapa]
BnaC07G0068900ZS	unnamed protein product [Brassica rapa]
BnaC07G0505700ZS	B3 domain-containing protein REM7-like [Brassica napus]
BnaC06G0415800ZS	PREDICTED: probable purine permease 14, partial [Brassica oleracea var. oleracea]
BnaA09G0625500ZS	unnamed protein product [Brassica rapa]
BnaC01G0273300ZS	uncharacterized protein BNACNNG24920D [Brassica napus]
BnaC01G0493300ZS	PREDICTED: ras-related protein RABA5b [Brassica rapa]
BnaA05G0121300ZS	probable E3 ubiquitin-protein ligase ARI11 [Brassica napus]
BnaC03G0615300ZS	BnaC01g21410D [Brassica napus]
Bnascaffold0026G0042100ZS	BnaA09g16000D [Brassica napus]
BnaC07G0077200ZS	PREDICTED: probable xyloglucan endotransglucosylase/hydrolase protein 10 [Brassica oleracea var. oleracea]
BnaA01G0136100ZS	BnaA10g13340D [Brassica napus]
BnaC03G0792300ZS	unnamed protein product, partial [Brassica oleracea]
BnaC01G0423000ZS	BnaC01g35380D [Brassica napus]
BnaA05G0191000ZS	PREDICTED: uncharacterized protein LOC103872225 [Brassica rapa]
Bnascaffold2257G0000100ZS	BnaA09g04420D [Brassica napus]
BnaC05G0360900ZS	receptor-like protein 12 [Brassica napus]
BnaC08G0464400ZS	unnamed protein product [Brassica oleracea]
BnaC02G0235700ZS	replication protein A 70 kDa DNA-binding subunit C-like [Brassica napus]
BnaC02G0188700ZS	unnamed protein product [Brassica oleracea]
BnaA01G0233000ZS	unnamed protein product [Brassica rapa]
BnaC02G0333100ZS	hypothetical protein DY000_00024218, partial [Brassica cretica]
BnaC05G0243600ZS	BnaC05g21670D [Brassica napus]
BnaA06G0314900ZS	unnamed protein product [Brassica rapa]
Bnascaffold0046G0000700ZS	BnaA09g04420D [Brassica napus]
BnaC05G0148100ZS	unnamed protein product, partial [Brassica rapa]
BnaA01G0004100ZS	BnaA01g05370D [Brassica napus]
BnaC02G0385600ZS	PREDICTED: uncharacterized protein LOC106332299 [Brassica oleracea var. oleracea]
BnaC02G0514600ZS	uncharacterized protein BNAC02G41130D [Brassica napus]
BnaC08G0252400ZS	probable galacturonosyltransferase-like 1 [Brassica napus]
BnaC05G0199000ZS	unnamed protein product [Brassica oleracea]
BnaA10G0270700ZS	unnamed protein product [Brassica rapa]
BnaA03G0246500ZS	U3 small nucleolar RNA-associated protein 4-like [Brassica napus]
BnaC05G0405900ZS	uncharacterized protein LOC106405497 [Brassica napus]
BnaC01G0070500ZS	probable diphthine methyl ester synthase [Brassica napus]
BnaA06G0387900ZS	PREDICTED: uncharacterized protein LOC103875274 [Brassica rapa]
BnaA01G0242700ZS	hypothetical protein ARALYDRAFT_900485 [Arabidopsis lyrata subsp. lyrata]
BnaC05G0382000ZS	hypothetical protein BRARA_E02130, partial [Brassica rapa]
BnaA04G0149100ZS	transcription factor NAI1-like [Brassica napus]
BnaC03G0349900ZS	BnaC07g24920D [Brassica napus]
BnaC03G0427500ZS	peroxisome biogenesis protein 3-1 isoform X2 [Brassica napus]
BnaC08G0085300ZS	PREDICTED: eukaryotic translation initiation factor-like [Brassica rapa]
BnaC05G0050600ZS	uncharacterized protein LOC106401393 isoform X1 [Brassica napus]
BnaA01G0147100ZS	uncharacterized protein BNAA01G14530D isoform X2 [Brassica napus]
BnaA04G0198000ZS	BnaA04g17720D [Brassica napus]
BnaC09G0228400ZS	PREDICTED: protein CHROMATIN REMODELING 4 isoform X1 [Brassica oleracea var. oleracea]
BnaA07G0225900ZS	hypothetical protein BRARA_G02026 [Brassica rapa]
BnaA09G0659000ZS	uncharacterized protein LOC106420032 [Brassica napus]
BnaC08G0203400ZS	PREDICTED: uncharacterized protein At4g28440-like [Brassica rapa]
BnaA09G0704000ZS	NADH dehydrogenase [ubiquinone] 1 alpha subcomplex subunit 13-B [Eutrema salsugineum]
BnaA03G0237500ZS	nucleobase-ascorbate transporter 3-like [Brassica napus]
BnaA08G0084200ZS	BnaC05g26040D [Brassica napus]
BnaA09G0438400ZS	BnaA09g28620D [Brassica napus]
BnaC07G0435900ZS	PREDICTED: COX assembly mitochondrial protein 2 homolog [Brassica oleracea var. oleracea]
BnaA10G0185200ZS	PREDICTED: NADH dehydrogenase [ubiquinone] 1 alpha subcomplex subunit 8-B [Brassica rapa]
BnaC04G0141100ZS	PREDICTED: uncharacterized protein LOC106339494 [Brassica oleracea var. oleracea]
BnaA10G0238200ZS	la protein 1-like isoform X2 [Brassica napus]
BnaA10G0274100ZS	PREDICTED: PHD finger protein ALFIN-LIKE 1 isoform X1 [Brassica rapa]
BnaA04G0196600ZS	B3 domain-containing transcription repressor VAL1-like [Brassica napus]
BnaA03G0341900ZS	LOW QUALITY PROTEIN: NAC domain-containing protein 55 [Brassica napus]
Bnascaffold0026G0050900ZS	BnaA04g21150D [Brassica napus]
BnaA08G0017200ZS	unnamed protein product [Brassica rapa]
BnaA03G0494800ZS	BnaA03g48300D [Brassica napus]
BnaA01G0000700ZS	PREDICTED: expansin-like A2 [Brassica rapa]
BnaA03G0274800ZS	PREDICTED: uncharacterized protein LOC103858805 [Brassica rapa]
BnaC04G0485300ZS	hypothetical protein DY000_00009273 [Brassica cretica]
BnaC09G0485200ZS	5-methyltetrahydropteroyltriglutamate--homocysteine methyltransferase 1 [Brassica napus]
BnaC09G0194100ZS	unnamed protein product [Brassica oleracea]
BnaA03G0256300ZS	uncharacterized protein LOC106438807 isoform X6 [Brassica napus]
BnaA08G0103200ZS	BnaUnng02300D [Brassica napus]
BnaC07G0356000ZS	BURP domain protein RD22 [Brassica napus]
BnaA06G0260600ZS	hypothetical protein BRARA_F01964 [Brassica rapa]
BnaA01G0370200ZS	PREDICTED: calcium load-activated calcium channel-like [Brassica rapa]
BnaC01G0411200ZS	BnaC01g34960D [Brassica napus]
BnaC03G0395900ZS	unnamed protein product [Brassica rapa]
BnaC02G0142600ZS	notchless protein homolog isoform X1 [Brassica napus]
BnaC02G0543600ZS	uncharacterized protein LOC106379035 [Brassica napus]
BnaC05G0535700ZS	uncharacterized protein LOC106453049 [Brassica napus]
YC_newGene_4157	uncharacterized protein BNAC01G41760D isoform X1 [Brassica napus]
BnaA07G0377500ZS	PREDICTED: protein LIGHT-DEPENDENT SHORT HYPOCOTYLS 7 [Brassica rapa]
BnaC05G0214600ZS	PREDICTED: uncharacterized protein LOC106294400 [Brassica oleracea var. oleracea]
BnaA06G0343900ZS	PREDICTED: flap endonuclease 1 isoform X2 [Brassica rapa]
BnaA09G0417300ZS	putative uncharacterized protein DDB_G0271606 [Brassica napus]
BnaA09G0128200ZS	hypothetical protein BRARA_F01009 [Brassica rapa]
BnaC03G0597900ZS	protein HIRA isoform X2 [Brassica napus]
BnaA07G0334800ZS	probable phospholipid-transporting ATPase 5 [Brassica napus]
BnaC07G0155700ZS	unnamed protein product [Brassica oleracea]
BnaC07G0358600ZS	uncharacterized protein LOC106408827 [Brassica napus]
BnaA04G0128300ZS	golgin subfamily A member 6-like protein 22 isoform X1 [Brassica napus]
BnaA09G0484300ZS	hypothetical protein BRARA_I03520 [Brassica rapa]
BnaA01G0419200ZS	PREDICTED: mitochondrial outer membrane protein porin 1-like [Brassica oleracea var. oleracea]
BnaC05G0287600ZS	BnaA06g01450D [Brassica napus]
BnaA04G0195100ZS	BnaA04g17430D [Brassica napus]
BnaC05G0337700ZS	PREDICTED: transcription factor MYC2 [Brassica oleracea var. oleracea]
BnaC03G0768800ZS	PREDICTED: ethylene-responsive transcription factor ERF015-like [Brassica oleracea var. oleracea]
BnaC03G0722600ZS	unnamed protein product [Brassica oleracea]
BnaA01G0336700ZS	cell wall / vacuolar inhibitor of fructosidase 1-like [Brassica napus]
Bnascaffold0026G0025500ZS	BnaA09g29870D [Brassica napus]
BnaA02G0043800ZS	PREDICTED: cysteine proteinase inhibitor 1 [Brassica oleracea var. oleracea]
BnaA01G0286600ZS	transcription factor FAMA-like isoform X1 [Brassica napus]
BnaA09G0672900ZS	unnamed protein product [Brassica rapa]
BnaC07G0013100ZS	unnamed protein product [Brassica oleracea]
BnaA07G0169400ZS	BAHD acyltransferase At3g29680-like [Brassica napus]
BnaC09G0063200ZS	PREDICTED: photosystem II stability/assembly factor HCF136, chloroplastic [Camelina sativa]
BnaC04G0063300ZS	PREDICTED: uncharacterized protein LOC106337337 [Brassica oleracea var. oleracea]
BnaC05G0145600ZS	PREDICTED: leucine-rich repeat receptor-like serine/threonine-protein kinase At1g17230 [Brassica oleracea var. oleracea]
BnaA01G0288000ZS	unnamed protein product [Brassica rapa]
BnaC02G0133700ZS	gibberellin 2-beta-dioxygenase 8-like [Brassica napus]
BnaC02G0388100ZS	acid phosphatase 1-like [Brassica napus]
BnaA01G0135000ZS	unnamed protein product [Brassica oleracea]
BnaC05G0348700ZS	E3 ubiquitin-protein ligase RZF1-like [Brassica napus]
BnaA06G0282900ZS	uncharacterized protein LOC106350395 [Brassica napus]
BnaC01G0494400ZS	homeobox-leucine zipper protein HAT5-like isoform X1 [Brassica napus]
BnaC02G0532700ZS	PREDICTED: HVA22-like protein b [Brassica rapa]
BnaC01G0274400ZS	unnamed protein product [Brassica rapa]
BnaC08G0357400ZS	PREDICTED: uncharacterized protein LOC106310108 [Brassica oleracea var. oleracea]
BnaC06G0020100ZS	uncharacterized protein BNAC06G00080D [Brassica napus]
YC_newGene_2789	probable disease resistance protein RPP1 [Brassica napus]
BnaC07G0066900ZS	unnamed protein product [Brassica oleracea]
BnaC07G0161400ZS	BnaC07g12010D [Brassica napus]
BnaC06G0196500ZS	unnamed protein product [Brassica oleracea]
BnaA01G0285100ZS	PREDICTED: syntaxin-32-like isoform X1 [Brassica rapa]
BnaC02G0385000ZS	PREDICTED: protein RALF-like 18 [Brassica oleracea var. oleracea]
BnaC02G0514000ZS	alcohol dehydrogenase-like 6 [Brassica napus]
BnaA01G0138100ZS	PREDICTED: thaumatin-like protein 1b [Brassica rapa]
BnaA01G0383700ZS	BnaA01g32020D [Brassica napus]
BnaA01G0174200ZS	PREDICTED: cytochrome c oxidase subunit 6b-2 [Brassica rapa]
BnaC05G0243000ZS	ethylene-responsive transcription factor ERF087-like [Brassica napus]
BnaC07G0040700ZS	BnaCnng72680D [Brassica napus]
BnaA01G0233600ZS	hypothetical protein BRARA_A02402 [Brassica rapa]
BnaC08G0463300ZS	uncharacterized protein BNAC08G36780D isoform X1 [Brassica napus]
BnaC08G0212500ZS	unnamed protein product [Brassica rapa]
BnaC03G0032200ZS	40S ribosomal protein S4-1-like [Brassica napus]
BnaA07G0261200ZS	transcription factor IIIA isoform X2 [Brassica napus]
BnaC05G0199600ZS	unnamed protein product [Brassica oleracea]
BnaC04G0260500ZS	PREDICTED: xyloglucan 6-xylosyltransferase 1 [Brassica oleracea var. oleracea]
BnaA09G0211100ZS	peroxidase 65-like [Brassica napus]
Bnascaffold0141G0000100ZS	PREDICTED: uncharacterized protein LOC108850548 [Raphanus sativus]
BnaC09G0390100ZS	KH domain-containing protein At5g56140-like [Brassica napus]
BnaC07G0107100ZS	unnamed protein product [Brassica oleracea]
BnaC02G0186700ZS	uncharacterized protein LOC106416703 [Brassica napus]
BnaA07G0130800ZS	cysteine protease XCP2-like [Brassica napus]
BnaC05G0146100ZS	PREDICTED: alanine aminotransferase 1, mitochondrial-like [Brassica oleracea var. oleracea]
BnaA09G0447400ZS	pyruvate dehydrogenase E1 component subunit alpha-2, mitochondrial [Brassica napus]
BnaC01G0423600ZS	unnamed protein product [Brassica rapa]
BnaA05G0191600ZS	BnaC08g47040D [Brassica napus]
BnaC07G0269200ZS	uncharacterized protein At4g22758 [Brassica napus]
BnaA10G0247200ZS	protein IDA-LIKE 3-like [Brassica napus]
BnaC07G0202700ZS	helicase-like transcription factor CHR28 [Brassica napus]
BnaC02G0453900ZS	plant intracellular Ras-group-related LRR protein 2-like [Brassica napus]
BnaC09G0219100ZS	hypothetical protein DY000_00024068 [Brassica cretica]
BnaA03G0248500ZS	pollen-specific protein C13 [Brassica napus]
BnaC01G0175300ZS	uncharacterized protein LOC106374451 [Brassica napus]
BnaA02G0014800ZS	protein IQ-DOMAIN 14-like [Brassica napus]
BnaA09G0704600ZS	uncharacterized protein LOC106403900, partial [Brassica napus]
BnaC09G0394700ZS	glucosidase 2 subunit beta isoform X2 [Brassica napus]
BnaA08G0205200ZS	uncharacterized protein LOC106360005 [Brassica napus]
BnaA05G0422700ZS	hypothetical protein BRARA_E02823 [Brassica rapa]
BnaA02G0087800ZS	PREDICTED: uncharacterized protein LOC103851395 [Brassica rapa]
BnaC09G0226400ZS	PREDICTED: cannabidiolic acid synthase-like 1 [Brassica oleracea var. oleracea]
BnaA04G0196000ZS	PREDICTED: short-chain dehydrogenase TIC 32, chloroplastic [Raphanus sativus]
BnaC08G0180500ZS	glycine-rich protein 5 [Brassica napus]
BnaC07G0044100ZS	BnaC07g03760D [Brassica napus]
BnaC05G0382600ZS	pentatricopeptide repeat-containing protein At3g20730-like [Brassica napus]
BnaA09G0436400ZS	PREDICTED: LEAF RUST 10 DISEASE-RESISTANCE LOCUS RECEPTOR-LIKE PROTEIN KINASE-like 1.1 isoform X1 [Brassica rapa]
BnaC05G0232700ZS	sporulation-specific protein 15-like isoform X1 [Brassica napus]
BnaA10G0236200ZS	1-deoxy-D-xylulose-5-phosphate synthase, chloroplastic-like isoform X1 [Brassica napus]
Bnascaffold0354G0000200ZS	hypothetical protein DY000_00016983, partial [Brassica cretica]
BnaC03G0699400ZS	PREDICTED: uncharacterized protein LOC106332193 [Brassica oleracea var. oleracea]
BnaC07G0253700ZS	PREDICTED: 60S ribosomal protein L3-1 [Brassica oleracea var. oleracea]
BnaA07G0272500ZS	E3 ubiquitin-protein ligase RHF1A-like [Brassica napus]
BnaC08G0204300ZS	ATP-citrate synthase alpha chain protein 1-like [Brassica napus]
BnaC07G0355100ZS	probable glycosyltransferase At3g07620 [Brassica napus]
BnaC05G0050000ZS	GDSL esterase/lipase At2g30310-like [Brassica napus]
BnaC02G0402900ZS	PREDICTED: 60S ribosomal protein L11-1-like [Brassica oleracea var. oleracea]
BnaA09G0363500ZS	hypothetical protein [Arabidopsis thaliana]
BnaA05G0100800ZS	chlorophyll a-b binding protein 1, chloroplastic-like [Brassica napus]
BnaA09G0659600ZS	amino acid permease 8-like [Brassica napus]
BnaA04G0198600ZS	acyl-coenzyme A thioesterase 9, mitochondrial-like [Brassica napus]
BnaC05G0137100ZS	uncharacterized protein LOC106349858 [Brassica napus]
BnaA04G0293100ZS	replication protein A 70 kDa DNA-binding subunit C-like [Brassica napus]
BnaC02G0142000ZS	B3 domain-containing protein At5g57720-like [Brassica napus]
BnaA03G0258300ZS	heat stress transcription factor B-2b-like [Brassica napus]
BnaC05G0214000ZS	unnamed protein product [Brassica oleracea]
BnaC02G0543000ZS	PREDICTED: DNA polymerase V [Brassica rapa]
BnaC05G0164900ZS	uncharacterized protein LOC106400122 [Brassica napus]
BnaC07G0358000ZS	putative nucleobase-ascorbate transporter 10 isoform X1 [Brassica napus]
BnaA01G0347700ZS	unnamed protein product [Brassica rapa]
BnaA07G0123900ZS	BnaA07g10560D [Brassica napus]
BnaC03G0645400ZS	PREDICTED: splicing factor U2af small subunit A-like [Brassica oleracea var. oleracea]
BnaC09G0059700ZS	unnamed protein product [Brassica oleracea]
BnaC05G0287000ZS	unnamed protein product [Brassica oleracea]
BnaC08G0105400ZS	PREDICTED: uncharacterized protein LOC106311832 isoform X1 [Brassica oleracea var. oleracea]
BnaA08G0073100ZS	unnamed protein product, partial [Brassica rapa]
BnaA09G0483400ZS	acyl-coenzyme A oxidase 4, peroxisomal [Brassica napus]
BnaA10G0283200ZS	histone-lysine N-methyltransferase, H3 lysine-79 specific-like isoform X1 [Brassica napus]
BnaC06G0024700ZS	PREDICTED: beta carbonic anhydrase 3-like [Brassica oleracea var. oleracea]
BnaA10G0039900ZS	BnaA10g03490D [Brassica napus]
BnaC04G0341700ZS	unnamed protein product [Brassica oleracea]
BnaA02G0250800ZS	PREDICTED: cysteine-rich receptor-like protein kinase 41 isoform X1 [Brassica rapa]
BnaA09G0051700ZS	COBRA-like protein 9 [Brassica napus]
BnaA06G0110900ZS	BnaA06g11040D [Brassica napus]
BnaA09G0126200ZS	PREDICTED: H/ACA ribonucleoprotein complex subunit 3-like protein [Brassica rapa]
BnaA04G0126300ZS	BnaA04g11200D [Brassica napus]
BnaA03G0332500ZS	chaperone protein dnaJ 11, chloroplastic-like isoform X1 [Brassica napus]
BnaC07G0356600ZS	dnaJ homolog subfamily B member 1-like [Brassica napus]
BnaA06G0260000ZS	PREDICTED: probable calcium-binding protein CML47 [Brassica rapa]
BnaC03G0563100ZS	BnaCnng62890D [Brassica napus]
BnaA05G0414400ZS	U2 small nuclear ribonucleoprotein B&apos;&apos;-like isoform X1 [Brassica napus]
BnaA08G0310900ZS	BnaA08g28270D [Brassica napus]
BnaC03G0223800ZS	BnaC03g21890D [Brassica napus]
BnaC09G0186100ZS	WD repeat-containing protein 76-like [Brassica napus]
BnaC08G0471900ZS	serine/threonine protein phosphatase 2A 55 kDa regulatory subunit B beta isoform-like isoform X2 [Brassica napus]
BnaC08G0291900ZS	PREDICTED: uncharacterized protein LOC106330912 [Brassica oleracea var. oleracea]
YC_newGene_6513	PREDICTED: uncharacterized protein LOC106297390 [Brassica oleracea var. oleracea]
Bnascaffold0094G0000100ZS	unnamed protein product [Brassica rapa]
BnaC03G0162100ZS	PREDICTED: 4-substituted benzoates-glutamate ligase GH3.12-like [Brassica rapa]
BnaA05G0487400ZS	PREDICTED: THO complex subunit 7B [Brassica rapa]
BnaC06G0305400ZS	unnamed protein product [Brassica oleracea]
BnaC03G0267700ZS	PREDICTED: probable cytochrome c oxidase subunit 5C-1 [Brassica rapa]
Bnascaffold0025G0011900ZS	unnamed protein product [Brassica oleracea]
BnaC02G0219700ZS	BnaA02g13600D [Brassica napus]
BnaA04G0003600ZS	unnamed protein product [Brassica rapa]
BnaA01G0068200ZS	gamma-glutamyl peptidase 1-like [Brassica napus]
Bnascaffold0025G0013100ZS	BnaA09g04420D [Brassica napus]
BnaC09G0283000ZS	PREDICTED: agamous-like MADS-box protein AGL80 [Brassica rapa]
BnaA08G0299900ZS	BnaA08g27040D [Brassica napus]
BnaC03G0516900ZS	PREDICTED: putative pentatricopeptide repeat-containing protein At5g65820 [Brassica oleracea var. oleracea]
BnaA09G0496300ZS	disease resistance protein [Brassica rapa subsp. pekinensis]
BnaA09G0276300ZS	BnaAnng22160D, partial [Brassica napus]
BnaA04G0276200ZS	hypothetical protein BRARA_D02629 [Brassica rapa]
BnaC03G0639300ZS	uncharacterized protein LOC106361905 isoform X1 [Brassica napus]
BnaC02G0390700ZS	PREDICTED: SKP1-like protein 18 [Brassica oleracea var. oleracea]
BnaA03G0433800ZS	transcription factor bHLH3-like [Brassica napus]
BnaA02G0211700ZS	transcription factor PRE3-like [Brassica napus]
YC_newGene_6585	PREDICTED: methylesterase 7-like [Brassica oleracea var. oleracea]
BnaA09G0010800ZS	PREDICTED: subtilisin-like protease SBT4.14 [Brassica rapa]
BnaC06G0439800ZS	PREDICTED: LOW QUALITY PROTEIN: serine/threonine-protein kinase SRK2C-like [Brassica oleracea var. oleracea]
BnaC09G0238600ZS	uncharacterized protein BNAC09G19220D [Brassica napus]
BnaC03G0671000ZS	hypothetical protein DY000_00022544 [Brassica cretica]
BnaC09G0185600ZS	uncharacterized protein LOC111204002 [Brassica napus]
BnaC09G0388700ZS	unnamed protein product [Brassica oleracea]
BnaC09G0133100ZS	rho guanine nucleotide exchange factor 8 [Brassica napus]
BnaA09G0254800ZS	hypothetical protein BRARA_I02483 [Brassica rapa]
BnaC09G0532100ZS	zinc finger CCCH domain-containing protein 56-like [Brassica napus]
BnaC07G0089000ZS	uncharacterized protein LOC106428419 [Brassica napus]
BnaA05G0367500ZS	putative leucine-rich repeat receptor-like serine/threonine-protein kinase At2g14440 [Brassica napus]
BnaC06G0221800ZS	methionine aminopeptidase 2B-like [Brassica napus]
BnaC01G0111600ZS	probable WRKY transcription factor 28 [Brassica napus]
BnaC04G0176400ZS	protein NUCLEAR FUSION DEFECTIVE 4-like [Brassica napus]
BnaA09G0426000ZS	PREDICTED: uncharacterized protein LOC103838994 isoform X2 [Brassica rapa]
BnaC04G0071900ZS	unnamed protein product [Brassica oleracea]
BnaA08G0245900ZS	peptidyl-prolyl cis-trans isomerase FKBP18, chloroplastic-like [Brassica napus]
BnaA08G0096200ZS	BnaC03g22560D [Brassica napus]
BnaC02G0442200ZS	probable methyltransferase PMT5 [Brassica napus]
BnaA06G0431800ZS	regulatory protein NPR3 isoform X1 [Brassica napus]
YC_newGene_1214	uncharacterized protein LOC111215880 [Brassica napus]
BnaA04G0117600ZS	PREDICTED: mitogen-activated protein kinase kinase 3 [Brassica rapa]
BnaC06G0380500ZS	putative F-box protein At3g17500 [Brassica napus]
BnaA01G0077900ZS	BnaA01g07440D [Brassica napus]
BnaC09G0236000ZS	PREDICTED: protein STICHEL-like 4 [Brassica oleracea var. oleracea]
BnaA07G0081000ZS	unnamed protein product [Brassica rapa]
BnaA03G0486800ZS	unnamed protein product [Brassica rapa]
BnaA06G0229800ZS	BnaAnng36730D [Brassica napus]
BnaA09G0428600ZS	BnaA09g27790D [Brassica napus]
BnaA09G0462800ZS	unnamed protein product [Brassica rapa]
BnaC04G0603700ZS	BnaC04g56880D [Brassica napus]
BnaC06G0012400ZS	PREDICTED: uncharacterized protein LOC108870163 [Brassica rapa]
BnaA04G0184600ZS	psbP domain-containing protein 2, chloroplastic isoform X1 [Brassica napus]
BnaC02G0028500ZS	oleosin-B1 [Brassica napus]
BnaA04G0079900ZS	PREDICTED: calmodulin-like protein 2 [Brassica rapa]
BnaC04G0255800ZS	uncharacterized protein BNAC04G20770D [Brassica napus]
BnaA01G0119600ZS	15.4 kDa class V heat shock protein-like [Brassica napus]
BnaA05G0443400ZS	uncharacterized protein LOC111215798 [Brassica napus]
BnaA03G0420900ZS	proline-rich receptor-like protein kinase PERK10 [Brassica napus]
BnaA01G0224300ZS	PREDICTED: 14-3-3-like protein GF14 upsilon isoform X2 [Raphanus sativus]
BnaC05G0519700ZS	PREDICTED: E3 ubiquitin-protein ligase RNF4 [Brassica oleracea var. oleracea]
BnaC05G0078900ZS	PREDICTED: branched-chain-amino-acid aminotransferase 2, chloroplastic-like isoform X1 [Brassica oleracea var. oleracea]
YC_newGene_8625	heat shock protein -related [Brassica oleracea]
BnaA02G0051100ZS	uncharacterized protein BNAA02G01900D [Brassica napus]
BnaA10G0207900ZS	transcription initiation factor TFIID subunit 8-like [Brassica napus]
BnaA06G0257200ZS	unnamed protein product [Brassica rapa]
BnaA08G0264600ZS	PREDICTED: ACT domain-containing protein ACR11-like isoform X1 [Brassica rapa]
BnaC01G0368500ZS	PREDICTED: sucrose transport protein SUC4-like [Brassica rapa]
BnaC01G0225200ZS	expansin-B3 [Brassica napus]
BnaC02G0059100ZS	PREDICTED: uncharacterized protein LOC106327740 isoform X1 [Brassica oleracea var. oleracea]
BnaC09G0247000ZS	PREDICTED: GATA transcription factor 27-like isoform X1 [Brassica oleracea var. oleracea]
BnaC01G0434300ZS	BnaC01g36370D [Brassica napus]
BnaC03G0230900ZS	BnaC03g22500D [Brassica napus]
BnaC09G0342600ZS	PREDICTED: membrane steroid-binding protein 1 [Brassica oleracea var. oleracea]
BnaA06G0080200ZS	PREDICTED: malate dehydrogenase, chloroplastic-like [Brassica rapa]
BnaC06G0157400ZS	LOW QUALITY PROTEIN: uncharacterized protein LOC106436375 [Brassica napus]
BnaC08G0396500ZS	uncharacterized protein BNAC08G30680D [Brassica napus]
BnaC07G0419900ZS	PREDICTED: nucleolin 2 isoform X1 [Brassica oleracea var. oleracea]
BnaA02G0265500ZS	dehydrodolichyl diphosphate synthase 5-like [Brassica napus]
YC_newGene_7235	uncharacterized protein LOC106452015 [Brassica napus]
BnaA10G0063000ZS	PREDICTED: uncharacterized protein LOC103854362 [Brassica rapa]
BnaA02G0328200ZS	BnaAnng29760D [Brassica napus]
Bnascaffold0027G0066500ZS	unnamed protein product [Brassica oleracea]
BnaA04G0052600ZS	PREDICTED: transcriptional regulator TAC1-like [Brassica rapa]
BnaA01G0125400ZS	unnamed protein product [Brassica rapa]
BnaA01G0294000ZS	transcription factor bHLH34 [Brassica napus]
BnaC02G0394100ZS	unnamed protein product [Brassica oleracea]
BnaC05G0067200ZS	PREDICTED: sucrose nonfermenting 4-like protein [Brassica oleracea var. oleracea]
BnaA03G0590500ZS	BnaA03g60480D [Brassica napus]
BnaC01G0488400ZS	PREDICTED: huntingtin-interacting protein K-like [Brassica rapa]
BnaC07G0370900ZS	uncharacterized protein LOC106348313 [Brassica napus]
BnaC09G0510000ZS	pentatricopeptide repeat-containing protein At5g15340, mitochondrial-like [Brassica napus]
BnaA08G0044700ZS	probable carboxylesterase 2 [Brassica napus]
BnaC08G0006800ZS	PREDICTED: LOW QUALITY PROTEIN: uncharacterized protein LOC106308354 [Brassica oleracea var. oleracea]
BnaA10G0145700ZS	ATPase 1, plasma membrane-type-like [Brassica napus]
BnaA08G0156000ZS	VIN3-like protein 2 [Brassica napus]
BnaA03G0078300ZS	probable receptor-like protein kinase At5g18500 [Brassica napus]
Bnascaffold0027G0014200ZS	unnamed protein product [Brassica oleracea]
BnaC07G0303200ZS	uridine kinase-like protein 2, chloroplastic [Brassica napus]
BnaC09G0499700ZS	receptor-like kinase LIP1 [Brassica napus]
BnaC09G0279700ZS	PREDICTED: cysteine-rich receptor-like protein kinase 36 isoform X1 [Brassica oleracea var. oleracea]
BnaC05G0420300ZS	pre-mRNA-splicing factor SPF27 homolog [Brassica napus]
BnaC03G0726200ZS	unnamed protein product [Brassica oleracea]
BnaA02G0332400ZS	PREDICTED: protein MIZU-KUSSEI 1-like [Brassica oleracea var. oleracea]
BnaA01G0282200ZS	anthocyanidin reductase-like [Brassica napus]
BnaA05G0086500ZS	CASP-like protein 4A3 [Brassica napus]
BnaA08G0158600ZS	uncharacterized protein LOC106361165 [Brassica napus]
BnaA05G0230300ZS	unnamed protein product [Brassica rapa]
BnaA08G0253100ZS	unnamed protein product [Brassica rapa]
BnaC08G0134800ZS	PREDICTED: monothiol glutaredoxin-S4-like [Brassica rapa]
BnaA02G0216300ZS	PREDICTED: glycine-rich RNA-binding protein 2-like [Brassica rapa]
BnaC08G0177500ZS	BnaA02g22060D [Brassica napus]
BnaC09G0306900ZS	PREDICTED: putative methylesterase 12, chloroplastic [Brassica oleracea var. oleracea]
BnaC03G0035100ZS	oleosin-B1-like isoform X1 [Brassica napus]
BnaA09G0271700ZS	hypothetical protein AALP_AAs64709U000100 [Arabis alpina]
BnaA02G0070800ZS	uncharacterized protein LOC106432476 [Brassica napus]
BnaC03G0083600ZS	PREDICTED: tetratricopeptide repeat protein 27 homolog [Brassica oleracea var. oleracea]
BnaA09G0491700ZS	PREDICTED: mediator of RNA polymerase II transcription subunit 28 [Brassica rapa]
BnaA06G0089600ZS	uncharacterized protein LOC106346543 [Brassica napus]
BnaC01G0182400ZS	31 kDa ribonucleoprotein, chloroplastic [Brassica napus]
BnaA06G0174900ZS	DEAD-box ATP-dependent RNA helicase 35-like [Brassica napus]
BnaC04G0406800ZS	uncharacterized protein LOC106452015 [Brassica napus]
BnaC03G0104600ZS	unnamed protein product [Brassica oleracea]
BnaC03G0038000ZS	H/ACA ribonucleoprotein complex subunit 2-like protein [Brassica napus]
BnaA05G0033500ZS	PREDICTED: agamous-like MADS-box protein AGL5 isoform X2 [Brassica rapa]
BnaC06G0081600ZS	unnamed protein product [Brassica oleracea]
BnaA09G0667000ZS	mitochondrial ATPase complex subunit ATP10-like isoform X1 [Brassica napus]
BnaC09G0445700ZS	PREDICTED: glucomannan 4-beta-mannosyltransferase 2 [Brassica oleracea var. oleracea]
BnaA10G0199700ZS	valine--tRNA ligase, chloroplastic/mitochondrial 2-like [Brassica napus]
BnaA07G0052500ZS	unnamed protein product, partial [Brassica rapa]
BnaC07G0073700ZS	PREDICTED: protein unc-50 homolog isoform X1 [Brassica oleracea var. oleracea]
BnaC05G0490000ZS	PREDICTED: PHD finger protein ALFIN-LIKE 2-like [Brassica oleracea var. oleracea]
BnaC03G0036600ZS	diacylglycerol kinase 1-like [Brassica napus]
BnaC05G0270000ZS	vacuolar-sorting receptor 6 isoform X1 [Brassica napus]
BnaA10G0232600ZS	S-protein homolog 13-like [Brassica napus]
BnaC05G0386200ZS	BnaC05g31600D [Brassica napus]
Bnascaffold0332G0000200ZS	protein RDM16-like [Brassica napus]
BnaA09G0594400ZS	crossover junction endonuclease EME1B-like [Brassica napus]
BnaA08G0013700ZS	persulfide dioxygenase ETHE1 homolog, mitochondrial-like [Brassica napus]
BnaC01G0210400ZS	unnamed protein product [Brassica oleracea]
BnaA01G0391400ZS	hypothetical protein DY000_00030549 [Brassica cretica]
BnaA03G0538800ZS	putative F-box/kelch-repeat protein At3g24610 [Brassica napus]
BnaC03G0554600ZS	PREDICTED: structural maintenance of chromosomes protein 2-1 [Brassica oleracea var. oleracea]
BnaC04G0397400ZS	uncharacterized protein LOC106393826 [Brassica napus]
BnaC03G0468100ZS	heat stress transcription factor C-1 [Brassica napus]
BnaA02G0248400ZS	uncharacterized protein LOC106435772 [Brassica napus]
BnaC03G0047600ZS	DNA topoisomerase 2-like [Brassica napus]
BnaC01G0399400ZS	unnamed protein product, partial [Brassica oleracea]
BnaC04G0595400ZS	signal recognition particle 14 kDa protein-like [Brassica napus]
BnaA07G0003500ZS	PREDICTED: xyloglucan galactosyltransferase MUR3 [Brassica rapa]
BnaC02G0093900ZS	PREDICTED: calcium-dependent protein kinase 34 [Brassica oleracea var. oleracea]
BnaC04G0549400ZS	F-box/kelch-repeat protein At3g13680-like [Brassica napus]
BnaC03G0465000ZS	hypothetical protein BRARA_F02429 [Brassica rapa]
BnaC01G0345400ZS	BnaC01g29770D [Brassica napus]
BnaC02G0148200ZS	BnaC02g11820D [Brassica napus]
BnaA07G0042300ZS	probable fucosyltransferase 5 [Brassica napus]
BnaC05G0333200ZS	hypothetical protein BRARA_J02761 [Brassica rapa]
BnaA07G0117500ZS	glutamate--glyoxylate aminotransferase 1-like [Brassica napus]
BnaA09G0523600ZS	uncharacterized protein LOC106368048 [Brassica napus]
BnaA09G0209500ZS	transcription factor MYC3 isoform X1 [Brassica napus]
BnaA08G0040100ZS	probable sugar phosphate/phosphate translocator At1g48230 [Brassica napus]
BnaA07G0184500ZS	PREDICTED: splicing factor SF3a60 homolog [Brassica rapa]
BnaA09G0168800ZS	unnamed protein product [Brassica rapa]
BnaA09G0122600ZS	BnaA09g09950D [Brassica napus]
BnaA08G0202100ZS	uncharacterized protein LOC106361558 [Brassica napus]
BnaC03G0300000ZS	PREDICTED: UDP-galactose transporter 2-like [Brassica oleracea var. oleracea]
BnaC01G0054400ZS	unnamed protein product [Brassica oleracea]
YC_newGene_1731	uncharacterized protein LOC106396310 isoform X2 [Brassica napus]
Bnascaffold0026G0047100ZS	uncharacterized protein LOC106385933 [Brassica napus]
BnaC09G0201500ZS	BnaC09g51660D, partial [Brassica napus]
BnaA07G0200300ZS	DNA-directed RNA polymerase I subunit 1-like [Brassica napus]
BnaA08G0107700ZS	unnamed protein product [Brassica rapa]
BnaA01G0110200ZS	PREDICTED: probable UDP-arabinose 4-epimerase 3 [Brassica rapa]
Bnascaffold0406G0000100ZS	unnamed protein product [Brassica oleracea]
BnaA01G0331300ZS	hypothetical protein BRARA_A02971 [Brassica rapa]
BnaC02G0445100ZS	GDSL esterase/lipase At2g03980-like [Brassica napus]
BnaA03G0265400ZS	PREDICTED: cyclin-A2-4-like [Brassica rapa]
BnaC05G0485700ZS	PREDICTED: uncharacterized protein At5g41620 [Brassica oleracea var. oleracea]
BnaA06G0307700ZS	hypothetical protein BRARA_F02456 [Brassica rapa]
BnaA04G0272600ZS	uncharacterized protein LOC106447595 isoform X3 [Brassica napus]
BnaA01G0062000ZS	uncharacterized protein BNAA01G05920D [Brassica napus]
BnaA07G0198500ZS	uncharacterized protein LOC106445920 [Brassica napus]
BnaC02G0108900ZS	uncharacterized protein LOC106427301 [Brassica napus]
BnaA06G0068900ZS	unnamed protein product [Brassica rapa]
BnaA09G0534300ZS	PREDICTED: bet1-like SNARE 1-1 [Brassica rapa]
BnaC09G0535200ZS	unnamed protein product, partial [Brassica oleracea]
BnaC01G0339300ZS	PREDICTED: DNA repair protein RAD5 [Brassica oleracea var. oleracea]
BnaC04G0535300ZS	BnaC02g47020D [Brassica napus]
BnaC04G0337300ZS	hypothetical protein DY000_00001538 [Brassica cretica]
Bnascaffold0027G0067400ZS	BnaA09g52050D [Brassica napus]
BnaC09G0337200ZS	AT-hook motif nuclear-localized protein 4-like [Brassica napus]
BnaA01G0026800ZS	aconitate hydratase 1 [Brassica napus]
BnaA09G0650200ZS	hypothetical protein BRARA_I05146 [Brassica rapa]
BnaA05G0128700ZS	BnaA05g11600D [Brassica napus]
BnaA05G0325600ZS	PREDICTED: uncharacterized protein LOC103872225 [Brassica rapa]
BnaC09G0574000ZS	LRR receptor-like serine/threonine-protein kinase ERL2 [Brassica napus]
Bnascaffold1792G0000700ZS	hypothetical protein CARUB_v10007654mg, partial [Capsella rubella]
BnaA02G0189300ZS	unnamed protein product [Brassica rapa]
BnaC02G0446600ZS	unnamed protein product [Brassica oleracea]
BnaA08G0092600ZS	beta-amylase 5 [Brassica napus]
BnaA09G0046500ZS	unnamed protein product [Brassica rapa]
BnaA09G0588400ZS	hypothetical protein BRARA_I04549 [Brassica rapa]
BnaC07G0314900ZS	AAA-ATPase At3g28580-like [Brassica napus]
BnaC05G0258900ZS	BnaCnng42430D [Brassica napus]
YC_newGene_9812	uncharacterized protein BNAA02G34430D [Brassica napus]
BnaC07G0387900ZS	pentatricopeptide repeat-containing protein At3g50420 [Brassica napus]
BnaC01G0371000ZS	unnamed protein product [Brassica oleracea]
BnaA02G0271100ZS	unnamed protein product [Brassica oleracea]
BnaA03G0164300ZS	uncharacterized protein LOC106443484 [Brassica napus]
YC_newGene_4340	PREDICTED: uncharacterized protein LOC108856625 [Raphanus sativus]
BnaC04G0356500ZS	unnamed protein product [Brassica oleracea]
BnaA01G0410000ZS	PREDICTED: vesicle transport protein GOT1B [Brassica oleracea var. oleracea]
BnaC02G0181300ZS	BnaCnng75420D, partial [Brassica napus]
BnaC03G0165200ZS	PREDICTED: chaperone protein ClpC1, chloroplastic [Brassica oleracea var. oleracea]
BnaC02G0448000ZS	PREDICTED: transcription factor AIG1-like [Brassica oleracea var. oleracea]
BnaA06G0077200ZS	homologous-pairing protein 2 homolog [Brassica napus]
BnaA05G0326100ZS	unnamed protein product [Brassica oleracea]
BnaC04G0318400ZS	ABC transporter G family member 19-like [Brassica napus]
BnaA01G0379000ZS	phosphatidylinositol-3-phosphatase myotubularin-1 isoform X1 [Brassica napus]
BnaC02G0279100ZS	transcription factor BEE 3-like [Brassica napus]
BnaC02G0499100ZS	PREDICTED: 40S ribosomal protein S21-2-like [Brassica oleracea var. oleracea]
BnaA09G0074800ZS	histone deacetylase 5-like isoform X4 [Brassica napus]
BnaA06G0435900ZS	BnaAnng10010D [Brassica napus]
BnaC02G0437600ZS	unnamed protein product [Brassica oleracea]
BnaA05G0319400ZS	PREDICTED: phosphatidylinositol 4-phosphate 5-kinase 6 isoform X2 [Brassica rapa]
BnaA09G0037500ZS	PREDICTED: pollen allergen Che a 1-like [Brassica rapa]
BnaC08G0249800ZS	PREDICTED: transcription factor MYB1R1-like [Brassica oleracea var. oleracea]
BnaC04G0251900ZS	unnamed protein product [Brassica oleracea]
BnaA02G0227600ZS	junctophilin-1-like [Brassica napus]
BnaC03G0028400ZS	40S ribosomal protein S17-4 [Brassica napus]
BnaC03G0668500ZS	PREDICTED: Niemann-Pick C1 protein [Brassica oleracea var. oleracea]
BnaA01G0257900ZS	BnaAnng20600D [Brassica napus]
BnaC06G0225900ZS	PREDICTED: proteasome subunit beta type-1-like [Brassica oleracea var. oleracea]
BnaA02G0392300ZS	uncharacterized protein LOC111209515 [Brassica napus]
BnaA04G0259900ZS	WRKY transcription factor 55-like [Brassica napus]
BnaA05G0290400ZS	unnamed protein product [Brassica oleracea]
BnaA05G0470400ZS	sugar transport protein 6 [Brassica napus]
BnaC04G0075800ZS	PREDICTED: interaptin-like isoform X1 [Brassica oleracea var. oleracea]
BnaA08G0241800ZS	lysM domain-containing GPI-anchored protein 1-like [Brassica napus]
BnaC05G0311400ZS	uncharacterized protein LOC106431064 isoform X2 [Brassica napus]
BnaC07G0343900ZS	unnamed protein product [Brassica oleracea]
BnaC06G0377500ZS	uncharacterized protein At1g66480 [Brassica napus]
BnaA01G0080900ZS	unnamed protein product [Brassica rapa]
BnaC01G0127700ZS	fe(2+) transport protein 2-like [Brassica napus]
BnaC05G0190200ZS	unnamed protein product, partial [Brassica oleracea]
BnaC04G0129700ZS	protein trichome birefringence-like 37 [Brassica napus]
BnaA06G0358600ZS	agamous-like MADS-box protein AGL97 [Brassica napus]
BnaC01G0163800ZS	cysteine-rich receptor-like protein kinase 24 [Brassica napus]
BnaA06G0155700ZS	uncharacterized protein LOC106347390 [Brassica napus]
BnaC06G0334800ZS	protein CROWDED NUCLEI 1-like [Brassica napus]
BnaC01G0222100ZS	mitochondrial carrier protein MTM1-like [Brassica napus]
BnaA02G0322000ZS	BnaA02g26300D [Brassica napus]
BnaC04G0346300ZS	unnamed protein product [Brassica oleracea]
BnaC09G0346200ZS	BnaC09g28650D [Brassica napus]
YC_newGene_8208	probable 6-phosphogluconolactonase 3 [Brassica napus]
YC_newGene_6081	PREDICTED: uncharacterized protein LOC106336647 [Brassica oleracea var. oleracea]
BnaC08G0475800ZS	unnamed protein product [Brassica oleracea]
BnaC08G0295800ZS	protein ABIL2 [Brassica napus]
BnaA04G0056200ZS	unnamed protein product [Brassica rapa]
BnaA02G0366800ZS	PREDICTED: serine/threonine-protein phosphatase 4 regulatory subunit 3 [Brassica rapa]
BnaA04G0121700ZS	unnamed protein product [Brassica rapa]
BnaC07G0260600ZS	tonoplast dicarboxylate transporter-like [Brassica napus]
BnaA06G0356000ZS	biogenesis of lysosome-related organelles complex 1 subunit 2 [Brassica napus]
BnaA09G0056300ZS	E3 ubiquitin-protein ligase ATL31-like [Brassica napus]
YC_newGene_7629	hypothetical protein BRARA_B00806 [Brassica rapa]
BnaC07G0282900ZS	unnamed protein product, partial [Brassica oleracea]
BnaA09G0132400ZS	BnaC05g49170D [Brassica napus]
BnaA05G0349300ZS	PREDICTED: DNA-damage-repair/toleration protein DRT100 [Brassica rapa]
BnaA08G0022300ZS	BnaA08g02010D [Brassica napus]
BnaA09G0533400ZS	uncharacterized protein LOC106365469 [Brassica napus]
BnaA06G0066900ZS	BnaA05g37000D [Brassica napus]
BnaC02G0001400ZS	unnamed protein product [Brassica oleracea]
BnaA07G0196500ZS	PREDICTED: chaperone protein dnaJ 2 [Raphanus sativus]
BnaC02G0106900ZS	unnamed protein product [Brassica oleracea]
BnaA06G0161400ZS	unnamed protein product [Brassica rapa]
BnaC05G0059200ZS	BnaC05g49170D [Brassica napus]
Bnascaffold0027G0022800ZS	hypothetical protein ARALYDRAFT_900485 [Arabidopsis lyrata subsp. lyrata]
BnaA07G0020100ZS	unnamed protein product [Brassica rapa]
BnaA05G0325000ZS	unnamed protein product [Brassica rapa]
BnaC05G0341300ZS	PREDICTED: ribose-phosphate pyrophosphokinase 2, chloroplastic-like [Brassica oleracea var. oleracea]
Bnascaffold0314G0000200ZS	unnamed protein product [Brassica oleracea]
BnaC03G0263200ZS	unnamed protein product [Brassica oleracea]
Bnascaffold0189G0000500ZS	putative two-component response regulator ARR20 [Brassica napus]
Bnascaffold0160G0000500ZS	BnaA09g04420D [Brassica napus]
BnaA08G0170900ZS	protein phosphatase 2C 56-like [Brassica napus]
BnaA05G0126700ZS	BnaA05g11410D [Brassica napus]
BnaA05G0051200ZS	unnamed protein product [Brassica rapa]
BnaA01G0028800ZS	BnaA03g11560D [Brassica napus]
BnaA01G0062600ZS	PREDICTED: probable nucleoredoxin 3 [Brassica rapa]
BnaA04G0272000ZS	uncharacterized protein LOC106450327 [Brassica napus]
BnaC06G0169400ZS	uncharacterized protein LOC106404647 [Brassica napus]
BnaA02G0009400ZS	hypothetical protein BRARA_B00066 [Brassica rapa]
YC_newGene_1142	uncharacterized protein LOC111215999 [Brassica napus]
BnaA01G0303900ZS	BnaA01g36600D [Brassica napus]
BnaC02G0034900ZS	PREDICTED: 2-hydroxy-6-oxo-2,4-heptadienoate hydrolase-like [Brassica oleracea var. oleracea]
BnaA06G0013100ZS	BnaA06g01040D [Brassica napus]
Bnascaffold0026G0018300ZS	BnaC07g47770D [Brassica napus]
YC_newGene_9184	PREDICTED: LOW QUALITY PROTEIN: uncharacterized protein LOC103874249 [Brassica rapa]
BnaA09G0048500ZS	gamma-glutamyltranspeptidase 1-like [Brassica napus]
BnaC03G0019100ZS	acyl-CoA-binding domain-containing protein 4 [Brassica napus]
BnaA03G0562400ZS	BnaA03g53970D [Brassica napus]
BnaA09G0586400ZS	PREDICTED: wall-associated receptor kinase-like 14 [Brassica rapa]
Bnascaffold2752G0000200ZS	PREDICTED: uncharacterized protein LOC103848455 [Brassica rapa]
BnaC06G0130800ZS	PREDICTED: glutathione S-transferase U28 [Brassica oleracea var. oleracea]
BnaA03G0163400ZS	hypothetical protein BRARA_C01722 [Brassica rapa]
BnaC04G0607200ZS	BON1-associated protein 2-like [Brassica napus]
Bnascaffold3257G0000200ZS	hypothetical protein AALP_AAs64709U000100 [Arabis alpina]
BnaC05G0394200ZS	pre-mRNA-processing protein 40C isoform X2 [Brassica napus]
BnaA06G0107100ZS	uncharacterized protein At2g39795, mitochondrial [Brassica napus]
BnaC09G0607300ZS	ABC transporter B family member 29, chloroplastic [Brassica napus]
BnaC02G0067100ZS	PREDICTED: transcription factor PRE2-like [Brassica rapa]
BnaC02G0448600ZS	PREDICTED: uncharacterized protein LOC106324294 [Brassica oleracea var. oleracea]
BnaA06G0202700ZS	PREDICTED: peroxiredoxin Q, chloroplastic isoform X2 [Brassica rapa]
BnaC04G0358500ZS	hypothetical protein DY000_00008457 [Brassica cretica]
BnaA06G0269200ZS	CDPK-related kinase 6 [Brassica napus]
BnaA01G0379600ZS	PREDICTED: uncharacterized protein LOC103847499 [Brassica rapa]
BnaA09G0422200ZS	PREDICTED: syntaxin-61-like isoform X2 [Brassica rapa]
BnaC05G0256900ZS	unnamed protein product [Brassica oleracea]
BnaA10G0222400ZS	uncharacterized protein At1g10890 [Brassica napus]
BnaA08G0092000ZS	PREDICTED: 60S ribosomal protein L27-3 [Brassica rapa]
BnaC02G0446000ZS	unnamed protein product [Brassica oleracea]
BnaA03G0011100ZS	BnaA03g00960D [Brassica napus]
BnaC09G0574600ZS	unnamed protein product [Brassica oleracea]
BnaC04G0232300ZS	gibberellin 20 oxidase 4-like [Brassica napus]
BnaA06G0040700ZS	PREDICTED: glutamine synthetase cytosolic isozyme 1-5 [Brassica rapa]
BnaC09G0232200ZS	BnaC09g18910D [Brassica napus]
BnaA05G0395300ZS	probable lipid desaturase ADS3.2, chloroplastic [Brassica napus]
BnaA10G0011800ZS	early nodulin-55-2 [Brassica napus]
BnaA05G0328100ZS	PREDICTED: CSC1-like protein At1g32090 [Brassica rapa]
BnaA01G0410600ZS	protein EXPORTIN 1B [Brassica napus]
BnaC01G0371600ZS	FRIGIDA-like protein 4a [Brassica napus]
BnaC04G0316400ZS	glucan endo-1,3-beta-glucosidase-like [Brassica napus]
BnaC06G0261200ZS	replication factor C subunit 5-like [Brassica napus]
BnaC01G0327100ZS	dynamin-2B-like isoform X1 [Brassica napus]
BnaA02G0227000ZS	protein disulfide isomerase-like 1-2 [Brassica napus]
BnaA03G0129900ZS	uncharacterized protein DDB_G0283697-like [Brassica napus]
BnaC04G0329100ZS	PREDICTED: phosphatidylinositol:ceramide inositolphosphotransferase 1 isoform X3 [Brassica oleracea var. oleracea]
BnaC01G0265800ZS	PREDICTED: uncharacterized protein LOC106335735 [Brassica oleracea var. oleracea]
BnaA06G0355100ZS	hypothetical protein BRARA_E01091 [Brassica rapa]
BnaC06G0272500ZS	sugar transporter ERD6-like 6 [Brassica napus]
BnaA06G0253700ZS	unnamed protein product, partial [Brassica oleracea]
BnaC05G0351500ZS	unnamed protein product [Brassica oleracea]
BnaC03G0666500ZS	casein kinase 1-like protein 11 [Brassica napus]
BnaC03G0026400ZS	unnamed protein product [Brassica oleracea]
BnaC03G0121900ZS	PREDICTED: beta-glucosidase 3-like isoform X2 [Brassica oleracea var. oleracea]
BnaA06G0044100ZS	unnamed protein product [Brassica rapa]
BnaC02G0437000ZS	unnamed protein product, partial [Brassica oleracea]
BnaA05G0359500ZS	PREDICTED: delta(24)-sterol reductase [Brassica oleracea var. oleracea]
YC_newGene_7530	PREDICTED: vesicle transport v-SNARE 11 isoform X1 [Brassica oleracea var. oleracea]
Bnascaffold0027G0012600ZS	unnamed protein product [Brassica oleracea]
BnaA03G0360300ZS	hypothetical protein BRARA_C03762 [Brassica rapa]
YC_newGene_9782	unnamed protein product [Brassica oleracea]
Bnascaffold0027G0060500ZS	unnamed protein product [Brassica oleracea]
BnaA07G0024700ZS	protein EARLY-RESPONSIVE TO DEHYDRATION 7, chloroplastic-like isoform X1 [Brassica napus]
BnaA03G0251700ZS	G-type lectin S-receptor-like serine/threonine-protein kinase At1g34300 [Brassica napus]
BnaC02G0482700ZS	BnaC02g38320D [Brassica napus]
BnaC05G0027800ZS	Ribosomal protein L14p/L23e family protein [Arabidopsis thaliana]
BnaC05G0442100ZS	BnaC05g37440D [Brassica napus]
BnaC05G0063700ZS	PREDICTED: RNA polymerase sigma factor sigB [Brassica oleracea var. oleracea]
BnaC07G0260000ZS	LOW QUALITY PROTEIN: protein transport protein SEC16B homolog [Brassica napus]
BnaA06G0356600ZS	uncharacterized protein LOC106348806 [Brassica napus]
BnaC02G0556900ZS	PREDICTED: uncharacterized transporter YBR287W-like isoform X2 [Brassica oleracea var. oleracea]
BnaC07G0110900ZS	hypothetical protein DY000_00000493 [Brassica cretica]
BnaC03G0404200ZS	COP1-interacting protein 7-like isoform X1 [Brassica napus]
BnaA05G0094500ZS	PREDICTED: uncharacterized protein LOC103867385 [Brassica rapa]
Bnascaffold2348G0000100ZS	BnaAnng36730D [Brassica napus]
BnaC03G0259700ZS	unnamed protein product [Brassica oleracea]
BnaA03G0405300ZS	protein FRIGIDA-ESSENTIAL 1-like isoform X1 [Brassica napus]
BnaC04G0348300ZS	PREDICTED: protein gamma response 1 [Brassica oleracea var. oleracea]
BnaC09G0348200ZS	PREDICTED: probable NADH dehydrogenase [ubiquinone] 1 alpha subcomplex subunit 5, mitochondrial [Brassica oleracea var. oleracea]
BnaA02G0297300ZS	BnaA02g24270D [Brassica napus]
BnaA01G0352900ZS	uncharacterized protein LOC106380631 [Brassica napus]
BnaC06G0123900ZS	unnamed protein product [Brassica oleracea]
BnaA02G0368800ZS	GDP-mannose 3,5-epimerase [Brassica napus]
BnaA02G0322600ZS	uncharacterized protein LOC106396177 [Brassica napus]
BnaA04G0058200ZS	transcription factor bHLH104-like isoform X1 [Brassica napus]
BnaA09G0058300ZS	unnamed protein product [Brassica rapa]
BnaA06G0358000ZS	PREDICTED: uncharacterized protein LOC103875026 isoform X2 [Brassica rapa]
BnaA03G0210800ZS	uncharacterized protein LOC111215098 [Brassica napus]
BnaC08G0323900ZS	PREDICTED: multiple myeloma tumor-associated protein 2 homolog [Brassica oleracea var. oleracea]
BnaC03G0391800ZS	reticulocyte-binding protein 2 homolog a-like [Brassica napus]
BnaC08G0008800ZS	PREDICTED: 40S ribosomal protein S15-1 [Brassica rapa]
BnaA08G0158000ZS	PREDICTED: cinnamoyl-CoA reductase-like SNL6 [Brassica rapa]
BnaA03G0076300ZS	PREDICTED: uncharacterized protein LOC103856287 [Brassica rapa]
BnaC01G0240300ZS	ABC transporter D family member 2, chloroplastic [Brassica napus]
BnaC03G0444900ZS	BnaC03g41770D [Brassica napus]
BnaC02G0137200ZS	unnamed protein product [Brassica oleracea]
BnaA10G0210100ZS	PREDICTED: uncharacterized protein LOC103846425 [Brassica rapa]
YC_newGene_319	PREDICTED: B3 domain-containing protein REM2-like [Brassica rapa]
Bnascaffold0025G0007700ZS	unnamed protein product [Brassica oleracea]
BnaC03G0083000ZS	phytoene synthase, chloroplastic-like isoform X1 [Brassica napus]
BnaA08G0156600ZS	GDSL esterase/lipase At4g30140-like isoform X2 [Brassica napus]
BnaA05G0088500ZS	probable F-box protein At2g36090 [Brassica napus]
BnaA03G0399800ZS	unnamed protein product, partial [Brassica rapa]
BnaC09G0067700ZS	inositol polyphosphate multikinase beta [Brassica napus]
BnaC03G0728200ZS	BnaC03g64780D [Brassica napus]
BnaC01G0002300ZS	PREDICTED: protein BASIC PENTACYSTEINE5-like [Brassica oleracea var. oleracea]
BnaC09G0023800ZS	BnaA09g01930D [Brassica napus]
BnaA02G0218300ZS	vacuolar protein sorting-associated protein 35B-like [Brassica napus]
BnaC09G0308900ZS	hypothetical protein DY000_00016161 [Brassica cretica]
BnaA07G0305400ZS	unnamed protein product [Brassica rapa]
Bnascaffold2876G0000100ZS	BnaAnng36730D [Brassica napus]
BnaC09G0381300ZS	PREDICTED: uncharacterized protein LOC106318892 [Brassica oleracea var. oleracea]
BnaC06G0081000ZS	mitogen-activated protein kinase kinase kinase 9-like isoform X1 [Brassica napus]
BnaA03G0547800ZS	PREDICTED: B3 domain-containing protein REM20-like isoform X2 [Brassica rapa]
BnaA07G0380500ZS	protein ROOT PRIMORDIUM DEFECTIVE 1 [Brassica napus]
BnaC01G0043500ZS	PREDICTED: extra-large guanine nucleotide-binding protein 2 isoform X1 [Brassica oleracea var. oleracea]
BnaC04G0381200ZS	PREDICTED: ribulose bisphosphate carboxylase small chain F1, chloroplastic-like [Brassica oleracea var. oleracea]
BnaA10G0243700ZS	alpha-hydroxynitrile lyase [Brassica napus]
BnaC02G0427400ZS	BnaCnng43780D [Brassica napus]
YC_newGene_796	disease resistance protein RPS6-like [Brassica napus]
BnaC07G0431800ZS	unnamed protein product [Brassica oleracea]
BnaA09G0667600ZS	PREDICTED: DNA ligase 1-like [Brassica rapa]
BnaC03G0036000ZS	DNA annealing helicase and endonuclease ZRANB3-like [Brassica napus]
BnaC05G0270600ZS	BnaCnng11010D [Brassica napus]
BnaC05G0490600ZS	PREDICTED: clathrin heavy chain 1 [Brassica oleracea var. oleracea]
BnaA07G0012400ZS	PREDICTED: uncharacterized protein LOC103828304 isoform X2 [Brassica rapa]
BnaA03G0345800ZS	hypothetical protein BRARA_C03608 [Brassica rapa]
BnaC07G0229800ZS	PREDICTED: inactive tetrahydrocannabinolic acid synthase-like [Brassica oleracea var. oleracea]
BnaC01G0315300ZS	BnaCnng12750D [Brassica napus]
BnaC09G0519200ZS	30S ribosomal protein S13, chloroplastic-like [Brassica napus]
BnaC04G0519300ZS	BnaC04g43060D [Brassica napus]
BnaC04G0408800ZS	uncharacterized protein LOC106372704 [Brassica napus]
BnaC06G0393800ZS	uncharacterized protein LOC106403057 [Brassica napus]
BnaA06G0089000ZS	probable inactive purple acid phosphatase 1 [Brassica napus]
BnaA09G0389300ZS	hypothetical protein BRARA_I02676 [Brassica rapa]
BnaA10G0054100ZS	PREDICTED: uncharacterized protein LOC108870158 [Brassica rapa]
BnaA08G0155100ZS	PREDICTED: uncharacterized protein LOC103834673 [Brassica rapa]
BnaA01G0387200ZS	desumoylating isopeptidase 1-like [Brassica napus]
BnaA03G0054800ZS	protein ZINC INDUCED FACILITATOR-LIKE 1 [Brassica napus]
BnaA02G0237400ZS	cation/H(+) antiporter 2-like [Brassica napus]
BnaC03G0038600ZS	BnaAnng34190D [Brassica napus]
BnaA09G0511200ZS	protein ALP1-like [Brassica napus]
BnaA07G0221800ZS	PREDICTED: monothiol glutaredoxin-S6-like [Brassica rapa]
BnaC03G0104000ZS	unnamed protein product, partial [Brassica oleracea]
BnaC09G0030900ZS	uncharacterized protein BNAC09G02140D [Brassica napus]
BnaC03G0413900ZS	unnamed protein product [Brassica oleracea]
BnaC07G0257200ZS	unnamed protein product [Brassica oleracea]
BnaC03G0047000ZS	ATP-dependent RNA helicase DEAH12, chloroplastic-like [Brassica napus]
BnaC05G0388200ZS	unnamed protein product [Brassica oleracea]
BnaA03G0536800ZS	peroxidase 47 [Brassica napus]
BnaA09G0192300ZS	B3 domain-containing protein At1g43171-like [Brassica napus]
BnaA04G0192200ZS	BnaA04g17170D [Brassica napus]
BnaC05G0401800ZS	uncharacterized protein At4g06744 [Brassica napus]
BnaC08G0489500ZS	PREDICTED: protein BASIC PENTACYSTEINE2-like isoform X2 [Brassica oleracea var. oleracea]
BnaA09G0593300ZS	BnaA09g42690D [Brassica napus]
BnaA10G0232000ZS	hypothetical protein BRARA_J02191 [Brassica rapa]
YC_newGene_4226	uncharacterized protein LOC106345404 [Brassica napus]
BnaC09G0482100ZS	BnaC09g39570D [Brassica napus]
BnaA02G0246400ZS	unnamed protein product [Brassica rapa]
BnaC08G0072400ZS	PREDICTED: uncharacterized protein LOC103839983 [Brassica rapa]
BnaC03G0466100ZS	syntaxin-32 [Brassica napus]
BnaA05G0409800ZS	BnaC05g52150D [Brassica napus]
BnaA10G0050700ZS	protein LIGHT-DEPENDENT SHORT HYPOCOTYLS 6 [Brassica napus]
BnaC01G0250500ZS	PREDICTED: histone-lysine N-methyltransferase ATXR3 isoform X2 [Brassica oleracea var. oleracea]
BnaC08G0330800ZS	uncharacterized protein LOC106367803 isoform X1 [Brassica napus]
BnaC03G0554000ZS	transcription factor MYB30-like [Brassica napus]
BnaA08G0307100ZS	uncharacterized protein LOC106359387 [Brassica napus]
YC_newGene_1137	hypothetical protein BRARA_E01018 [Brassica rapa]
Bnascaffold2231G0000100ZS	hypothetical protein EUTSA_v10028168mg [Eutrema salsugineum]
BnaC03G0300600ZS	protein ABHD11-like [Brassica napus]
BnaC02G0146200ZS	putative glucose-6-phosphate 1-epimerase [Brassica napus]
BnaA10G0182100ZS	unnamed protein product [Brassica oleracea]
BnaC08G0369400ZS	condensin complex subunit 1-like [Brassica napus]
BnaA10G0214700ZS	hypothetical protein BRARA_J02015 [Brassica rapa]
BnaC01G0014500ZS	unnamed protein product [Brassica oleracea]
BnaC04G0089500ZS	PREDICTED: uncharacterized protein C24B11.05-like [Brassica oleracea var. oleracea]
BnaA03G0182800ZS	PREDICTED: GDSL esterase/lipase At2g38180-like [Brassica rapa]
BnaA09G0166800ZS	1,4-dihydroxy-2-naphthoyl-CoA synthase, peroxisomal-like [Brassica napus]
BnaA03G0583800ZS	unnamed protein product [Brassica oleracea]
YC_newGene_984	succinate dehydrogenase assembly factor 1, mitochondrial [Brassica napus]
BnaC06G0411900ZS	E3 ubiquitin-protein ligase RMA1H1 [Brassica napus]
BnaA10G0287700ZS	protein IQ-DOMAIN 14-like [Brassica napus]
BnaC01G0087500ZS	PREDICTED: uncharacterized protein LOC106324873 isoform X3 [Brassica oleracea var. oleracea]
BnaA06G0370900ZS	hypothetical protein BRARA_F03079 [Brassica rapa]
BnaC03G0465600ZS	uncharacterized protein LOC111202725 [Brassica napus]
BnaA05G0335400ZS	unnamed protein product [Brassica rapa]
BnaA01G0343200ZS	unnamed protein product [Brassica rapa]
BnaA04G0081500ZS	unnamed protein product [Brassica oleracea]
BnaA07G0157400ZS	uncharacterized protein LOC106352556 [Brassica napus]
BnaC07G0080200ZS	BnaCnng68330D [Brassica napus]
BnaA09G0523000ZS	unnamed protein product [Brassica rapa]
BnaC04G0472400ZS	probable inactive receptor kinase At2g26730 [Brassica napus]
BnaC01G0053300ZS	F-box/LRR-repeat protein 15 [Brassica napus]
BnaA09G0122000ZS	BnaA09g09890D [Brassica napus]
BnaC04G0292400ZS	PREDICTED: MATH domain and coiled-coil domain-containing protein At3g58280-like [Brassica oleracea var. oleracea]
YC_newGene_4143	PREDICTED: squamous cell carcinoma antigen recognized by T-cells 3 [Brassica oleracea var. oleracea]
YC_newGene_6601	uncharacterized protein LOC111205691 [Brassica napus]
BnaA06G0419900ZS	nuclear intron maturase 2, mitochondrial-like [Brassica napus]
BnaC03G0369500ZS	translation initiation factor eIF-2B subunit beta-like [Brassica napus]
BnaC03G0653600ZS	sinapine esterase-like isoform X1 [Brassica napus]
BnaC02G0317500ZS	unnamed protein product [Brassica oleracea]
BnaA07G0348200ZS	hypothetical protein BRARA_K01736, partial [Brassica rapa]
YC_newGene_7447	BnaC06g41110D [Brassica napus]
BnaC06G0059700ZS	BnaC06g04900D [Brassica napus]
BnaA03G0580100ZS	BnaAnng07720D [Brassica napus]
Bnascaffold0391G0000400ZS	hypothetical protein EUTSA_v10028168mg [Eutrema salsugineum]
BnaA04G0025700ZS	optic atrophy 3 protein homolog [Brassica napus]
BnaA09G0693400ZS	PREDICTED: GRF1-interacting factor 2-like [Brassica rapa]
BnaC07G0058300ZS	unnamed protein product [Brassica oleracea]
BnaA02G0152200ZS	PREDICTED: 11-beta-hydroxysteroid dehydrogenase 1B [Brassica rapa]
BnaC02G0384500ZS	expansin-B4-like [Brassica napus]
BnaC02G0515500ZS	BnaC02g48690D [Brassica napus]
BnaA03G0361500ZS	hypothetical protein BRARA_C03775 [Brassica rapa]
BnaC09G0024700ZS	uridine kinase-like protein 5 [Brassica napus]
Bnascaffold0089G0000200ZS	unnamed protein product, partial [Brassica oleracea]
BnaC08G0386100ZS	pentatricopeptide repeat-containing protein At3g59040-like [Brassica napus]
BnaC05G0503400ZS	unnamed protein product [Brassica oleracea]
BnaA09G0260000ZS	unnamed protein product [Brassica rapa]
BnaA06G0051700ZS	uncharacterized protein LOC106346317 [Brassica napus]
BnaA09G0110900ZS	probable serine/threonine-protein kinase PIX13 [Brassica napus]
BnaA06G0126200ZS	kinesin-like protein KIN-14O [Brassica napus]
BnaC05G0102400ZS	PREDICTED: uncharacterized protein LOC106335194 [Brassica oleracea var. oleracea]
BnaC02G0464400ZS	golgin candidate 6-like [Brassica napus]
BnaA03G0244100ZS	unnamed protein product, partial [Brassica oleracea]
BnaA09G0624600ZS	Golgi SNAP receptor complex member 1-1 isoform X1 [Brassica napus]
BnaC06G0394700ZS	PREDICTED: probable disease resistance protein RPP1 [Brassica oleracea var. oleracea]
BnaC04G0171800ZS	BnaC04g13780D [Brassica napus]
BnaC03G0774900ZS	PREDICTED: GDSL esterase/lipase At4g30140-like [Brassica oleracea var. oleracea]
BnaA05G0202200ZS	BnaAnng22160D, partial [Brassica napus]
BnaA01G0006500ZS	PREDICTED: gamma-glutamyltranspeptidase 1 isoform X1 [Brassica rapa]
BnaA10G0244800ZS	MADS-box protein FLOWERING LOCUS C isoform X1 [Brassica napus]
Bnascaffold0027G0016200ZS	unnamed protein product, partial [Brassica oleracea]
BnaC03G0489400ZS	PREDICTED: protein IRX15-LIKE-like [Brassica oleracea var. oleracea]
BnaC06G0226400ZS	fasciclin-like arabinogalactan protein 10 [Brassica napus]
BnaA05G0269700ZS	hypothetical protein [Arabidopsis thaliana]
BnaA01G0177800ZS	BnaA01g35320D [Brassica napus]
BnaA05G0040200ZS	cysteine synthase, chloroplastic/chromoplastic-like [Brassica napus]
BnaA03G0053700ZS	PREDICTED: protein IQ-DOMAIN 1-like [Brassica rapa]
BnaC03G0072500ZS	histone-lysine N-methyltransferase SETDB1-A [Brassica napus]
BnaA06G0436400ZS	BnaAnng09940D [Brassica napus]
BnaC02G0252400ZS	PREDICTED: NAD(P)H-quinone oxidoreductase subunit L, chloroplastic-like [Brassica oleracea var. oleracea]
BnaA04G0179800ZS	tRNA dimethylallyltransferase 2-like [Brassica napus]
BnaC05G0261700ZS	auxin response factor 6 isoform X1 [Brassica napus]
BnaA06G0363500ZS	PREDICTED: cysteine-rich repeat secretory protein 55 [Brassica rapa]
BnaC08G0333100ZS	PREDICTED: uncharacterized protein LOC106311033 [Brassica oleracea var. oleracea]
BnaC08G0188700ZS	BnaCnng59030D [Brassica napus]
BnaC08G0235700ZS	unnamed protein product [Brassica oleracea]
BnaA01G0134500ZS	PREDICTED: uncharacterized protein LOC103861489 [Brassica rapa]
BnaA03G0481400ZS	hypothetical protein BRARA_K01487 [Brassica rapa]
BnaC05G0350300ZS	PREDICTED: auxin-responsive protein IAA2 [Brassica oleracea var. oleracea]
BnaC08G0514600ZS	unnamed protein product [Brassica rapa]
BnaC08G0385600ZS	uncharacterized protein BNAC08G29550D [Brassica napus]
BnaC03G0061200ZS	unnamed protein product [Arabis nemorensis]
BnaA07G0232200ZS	unnamed protein product [Brassica rapa]
BnaC02G0085300ZS	unnamed protein product [Brassica rapa]
BnaC06G0390100ZS	PREDICTED: translation initiation factor eIF-2B subunit alpha [Brassica oleracea var. oleracea]
BnaC05G0215500ZS	BnaC05g19780D [Brassica napus]
BnaA06G0211100ZS	protein NYNRIN-like [Brassica napus]
BnaC05G0178800ZS	unnamed protein product [Brassica oleracea]
BnaA03G0240700ZS	unnamed protein product [Brassica rapa]
BnaA10G0276500ZS	uncharacterized protein LOC106419005 [Brassica napus]
BnaC01G0076700ZS	wall-associated receptor kinase-like 17 [Brassica napus]
BnaA05G0253200ZS	hypothetical protein AALP_AA2G024700 [Arabis alpina]
BnaC07G0048500ZS	unnamed protein product [Brassica oleracea]
BnaA02G0017200ZS	unnamed protein product [Brassica rapa]
BnaA03G0002700ZS	uncharacterized protein BNAA03G00330D [Brassica napus]
BnaA03G0069200ZS	unnamed protein product [Brassica rapa]
BnaC06G0219100ZS	protein FAR1-RELATED SEQUENCE 6-like isoform X1 [Brassica napus]
BnaC04G0268700ZS	E3 ubiquitin-protein ligase RHA1B-like [Brassica napus]
BnaA02G0084200ZS	uncharacterized protein LOC106425820 [Brassica napus]
BnaC02G0203400ZS	zinc finger protein 4-like [Brassica napus]
BnaC07G0422200ZS	9-cis-epoxycarotenoid dioxygenase NCED2, chloroplastic [Brassica napus]
BnaA06G0447400ZS	probable WRKY transcription factor 13 [Brassica rapa]
BnaC03G0602600ZS	PREDICTED: uncharacterized protein LOC106335854 [Brassica oleracea var. oleracea]
BnaC05G0340500ZS	BnaC05g28720D [Brassica napus]
BnaA03G0372200ZS	PREDICTED: serine/threonine-protein kinase WNK2-like isoform X1 [Brassica rapa]
BnaA03G0118600ZS	BnaA03g11130D [Brassica napus]
BnaA03G0584700ZS	BnaAnng30790D [Brassica napus]
BnaA03G0315700ZS	pentatricopeptide repeat-containing protein At3g09060-like [Brassica napus]
BnaA03G0213100ZS	jacalin-related lectin 24-like [Brassica napus]
BnaC04G0363000ZS	unnamed protein product [Brassica oleracea]
BnaA02G0103200ZS	exocyst complex component EXO70H1-like [Brassica napus]
BnaC06G0063200ZS	PREDICTED: protein PLANT CADMIUM RESISTANCE 8 [Brassica oleracea var. oleracea]
BnaA03G0517700ZS	uncharacterized protein LOC106444729 [Brassica napus]
BnaA10G0213800ZS	PREDICTED: universal stress protein A-like protein [Brassica rapa]
YC_newGene_1396	hypothetical protein EUTSA_v10028188mg [Eutrema salsugineum]
BnaA09G0282900ZS	unnamed protein product [Brassica rapa]
BnaC07G0132400ZS	unnamed protein product [Brassica oleracea]
BnaA03G0266900ZS	frataxin, mitochondrial [Brassica napus]
BnaA03G0116000ZS	transcription factor GTE2-like [Brassica napus]
BnaC07G0533400ZS	PREDICTED: small RNA degrading nuclease 2-like [Brassica oleracea var. oleracea]
BnaC09G0196500ZS	cytosolic sulfotransferase 18 [Brassica napus]
BnaC05G0153400ZS	PREDICTED: nudix hydrolase 4 [Brassica oleracea var. oleracea]
BnaC09G0020100ZS	cell division cycle protein 123 homolog [Brassica napus]
BnaC05G0552400ZS	probable inactive leucine-rich repeat receptor-like protein kinase At3g03770 [Brassica napus]
BnaC08G0142600ZS	hypothetical protein DY000_00006315 [Brassica cretica]
BnaC01G0306200ZS	BTB/POZ domain-containing protein At3g44820 [Brassica napus]
YC_newGene_6885	hypothetical protein DY000_00024706 [Brassica cretica]
BnaA05G0338900ZS	proteasome subunit alpha type-4-A-like [Brassica napus]
BnaA02G0143900ZS	uncharacterized protein PAM68-like [Brassica napus]
BnaA04G0080300ZS	BnaA04g07240D [Brassica napus]
BnaA04G0236500ZS	PREDICTED: probable xyloglucan endotransglucosylase/hydrolase protein 32 [Brassica rapa]
BnaC06G0342600ZS	hypothetical protein DY000_00009804 [Brassica cretica]
BnaA09G0080200ZS	hypothetical protein DY000_00019981 [Brassica cretica]
BnaC09G0157400ZS	unnamed protein product [Brassica oleracea]
BnaA05G0456100ZS	GBF-interacting protein 1-like [Brassica napus]
BnaC07G0523000ZS	PREDICTED: auxin-induced protein 15A-like [Brassica oleracea var. oleracea]
BnaC07G0122000ZS	PREDICTED: protein LIGHT-DEPENDENT SHORT HYPOCOTYLS 4 [Brassica oleracea var. oleracea]
BnaA03G0197600ZS	hypothetical protein BRARA_C02067 [Brassica rapa]
BnaC01G0346900ZS	beta-glucosidase 45-like [Brassica napus]
BnaC07G0166800ZS	BnaCnng66110D [Brassica napus]
BnaC04G0426500ZS	PREDICTED: uncharacterized protein LOC103864241 [Brassica rapa]
BnaA04G0283500ZS	BnaA04g25870D [Brassica napus]
BnaC02G0024100ZS	BnaC02g01990D [Brassica napus]
Bnascaffold0167G0000100ZS	PREDICTED: uncharacterized protein LOC103838905 [Brassica rapa]
BnaA03G0416200ZS	cyclin-dependent kinase inhibitor 2 [Brassica napus]
BnaC01G0251300ZS	uncharacterized protein BNAC01G22560D [Brassica napus]
BnaC01G0360700ZS	unnamed protein product, partial [Brassica oleracea]
BnaC04G0596900ZS	jacalin-related lectin 24 [Brassica napus]
BnaA05G0455600ZS	protein ACTIVITY OF BC1 COMPLEX KINASE 7, chloroplastic-like [Brassica napus]
BnaA07G0030900ZS	PREDICTED: pentatricopeptide repeat-containing protein At2g17210 [Brassica rapa]
BnaC08G0190100ZS	mannosylglycoprotein endo-beta-mannosidase [Brassica napus]
BnaA09G0257200ZS	PREDICTED: uncharacterized protein LOC108831784 [Raphanus sativus]
BnaA04G0257300ZS	PRA1 family protein B2-like [Brassica napus]
BnaC08G0026500ZS	PREDICTED: 6-phosphofructo-2-kinase/fructose-2,6-bisphosphatase [Brassica oleracea var. oleracea]
BnaC06G0247000ZS	vacuolar fusion protein CCZ1 homolog B-like [Brassica napus]
BnaC07G0192300ZS	BnaAnng25000D, partial [Brassica napus]
BnaA02G0098200ZS	unnamed protein product [Brassica rapa]
BnaC01G0405700ZS	uncharacterized protein LOC106434393 [Brassica napus]
BnaA02G0403000ZS	4-coumarate--CoA ligase-like 9 [Brassica napus]
BnaA01G0259300ZS	BnaAnng09680D [Brassica napus]
BnaA05G0242900ZS	BnaA09g04420D [Brassica napus]
BnaC07G0389300ZS	probable calcium-binding protein CML41 isoform X1 [Brassica napus]
BnaC06G0388700ZS	unnamed protein product [Brassica oleracea]
YC_newGene_7432	BnaA05g20060D [Brassica napus]
BnaC06G0133100ZS	PREDICTED: C2 domain-containing protein At1g53590 [Brassica oleracea var. oleracea]
BnaA08G0163500ZS	ADP,ATP carrier protein 3, mitochondrial-like isoform X2 [Brassica napus]
BnaA06G0254800ZS	PREDICTED: uncharacterized protein LOC103873637 [Brassica rapa]
BnaA09G0633300ZS	BnaA09g57070D [Brassica napus]
BnaA02G0114900ZS	eukaryotic translation initiation factor [Brassica napus]
BnaC09G0439800ZS	dehydrodolichyl diphosphate synthase 8-like [Brassica napus]
BnaC01G0364100ZS	unnamed protein product [Brassica oleracea]
BnaA02G0264000ZS	BnaA02g21490D [Brassica napus]
BnaC06G0238600ZS	calmodulin-binding protein 60 C [Brassica napus]
BnaC06G0185600ZS	uncharacterized protein LOC106406507 [Brassica napus]
BnaC09G0561100ZS	malate dehydrogenase 2, glyoxysomal-like isoform X2 [Brassica napus]
BnaA06G0426000ZS	unnamed protein product [Brassica oleracea]
BnaA10G0160400ZS	heavy metal-associated isoprenylated plant protein 3-like [Brassica napus]
BnaA03G0289000ZS	pentatricopeptide repeat-containing protein At3g02650, mitochondrial-like [Brassica napus]
BnaC07G0511200ZS	uncharacterized protein BNAC07G44010D [Brassica napus]
BnaA02G0187900ZS	hypothetical protein DY000_00030040 [Brassica cretica]
BnaC09G0221800ZS	PREDICTED: uncharacterized protein LOC106316175 [Brassica oleracea var. oleracea]
BnaC02G0020700ZS	PREDICTED: non-classical arabinogalactan protein 30-like [Brassica oleracea var. oleracea]
BnaA07G0381300ZS	transcription termination factor MTERF6, chloroplastic/mitochondrial [Brassica napus]
BnaC09G0380500ZS	BnaC09g31960D [Brassica napus]
BnaC06G0236000ZS	PREDICTED: uncharacterized protein LOC106299939 [Brassica oleracea var. oleracea]
BnaA09G0431800ZS	3-oxoacyl-[acyl-carrier-protein] reductase 1, chloroplastic [Brassica napus]
BnaC03G0281000ZS	probable aminotransferase TAT3 [Brassica napus]
BnaA09G0569100ZS	PREDICTED: outer envelope membrane protein 7 [Brassica rapa]
BnaC09G0012400ZS	uncharacterized protein BNAC09G00140D [Brassica napus]
YC_newGene_3919	80A08_1 [Brassica rapa subsp. pekinensis]
Bnascaffold0025G0022800ZS	unnamed protein product [Brassica rapa]
BnaC08G0194700ZS	BnaCnng06990D [Brassica napus]
Bnascaffold1186G0000200ZS	BnaAnng22160D, partial [Brassica napus]
BnaA09G0229800ZS	BnaCnng62730D, partial [Brassica napus]
BnaA06G0428600ZS	LOW QUALITY PROTEIN: protein STICHEL-like 4 [Brassica napus]
BnaA05G0000900ZS	PREDICTED: piezo-type mechanosensitive ion channel homolog isoform X2 [Brassica rapa]
BnaA01G0295500ZS	hypothetical protein BRARA_A02682 [Brassica rapa]
BnaC06G0186100ZS	BnaC03g60890D [Brassica napus]
BnaA09G0686300ZS	BnaA09g50790D [Brassica napus]
BnaC05G0064800ZS	unnamed protein product [Brassica oleracea]
BnaA07G0067700ZS	unnamed protein product [Brassica rapa]
BnaC03G0755700ZS	eukaryotic translation initiation factor 3 subunit K [Brassica napus]
BnaC09G0507400ZS	BnaC09g42240D [Brassica napus]
BnaA01G0249500ZS	unnamed protein product [Brassica rapa]
BnaC03G0131100ZS	casein kinase 1-like protein 12 [Brassica napus]
Bnascaffold0025G0032100ZS	unnamed protein product [Brassica rapa]
BnaA07G0023800ZS	exopolygalacturonase-like [Brassica napus]
BnaA04G0247500ZS	PREDICTED: protein LURP-one-related 8-like [Brassica rapa]
BnaC02G0398500ZS	BnaC02g47500D [Brassica napus]
BnaA07G0308900ZS	PREDICTED: cell division topological specificity factor homolog, chloroplastic [Brassica rapa]
BnaC09G0305400ZS	PREDICTED: elongator complex protein 6 isoform X2 [Brassica oleracea var. oleracea]
BnaC03G0520200ZS	BnaCnng36140D [Brassica napus]
BnaA10G0139800ZS	unnamed protein product [Brassica rapa]
BnaC06G0283000ZS	phosphoethanolamine N-methyltransferase 3 [Brassica napus]
BnaC01G0241500ZS	BnaC01g22020D [Brassica napus]
BnaA10G0041700ZS	PREDICTED: probable fructokinase-2 [Brassica rapa]
BnaC04G0339900ZS	BnaCnng32910D [Brassica napus]
BnaA06G0010800ZS	uncharacterized protein LOC106350994 [Brassica napus]
BnaA03G0139100ZS	PREDICTED: uncharacterized protein LOC108871119 [Brassica rapa]
BnaC01G0337900ZS	defensin-like protein 245 [Brassica napus]
BnaC09G0460400ZS	LRR receptor-like serine/threonine-protein kinase EFR [Brassica napus]
BnaA06G0276300ZS	uncharacterized protein LOC106351807 [Brassica napus]
YC_newGene_9473	uncharacterized protein LOC111203627 [Brassica napus]
BnaC08G0219700ZS	protein AUXIN SIGNALING F-BOX 3 [Brassica napus]
YC_newGene_9665	PREDICTED: uncharacterized protein LOC106316470 isoform X2 [Brassica oleracea var. oleracea]
BnaA04G0238500ZS	PREDICTED: probable E3 ubiquitin-protein ligase RHG1A isoform X1 [Brassica rapa]
BnaA04G0185500ZS	zinc finger protein ZAT12-like [Brassica napus]
Bnascaffold1482G0000100ZS	hypothetical protein AALP_AA8G326100 [Arabis alpina]
BnaC03G0761400ZS	unnamed protein product [Brassica rapa]
BnaA05G0336900ZS	DNA-directed RNA polymerases II and IV subunit 5A [Brassica napus]
BnaC04G0200200ZS	PREDICTED: mediator of RNA polymerase II transcription subunit 20a [Brassica oleracea var. oleracea]
BnaA02G0310900ZS	uncharacterized protein LOC106365373 [Brassica napus]
BnaA07G0201500ZS	hypothetical protein BRARA_G01767 [Brassica rapa]
BnaC02G0291900ZS	unnamed protein product, partial [Brassica oleracea]
BnaC01G0160100ZS	putative cysteine-rich repeat secretory protein 37 [Brassica napus]
BnaC02G0471900ZS	unnamed protein product [Brassica oleracea]
BnaC09G0200300ZS	alkane hydroxylase MAH1-like [Brassica napus]
BnaA05G0458100ZS	uncharacterized protein LOC106345624 [Brassica napus]
BnaC08G0390700ZS	unnamed protein product [Brassica oleracea]
BnaC01G0348900ZS	BnaC01g30150D [Brassica napus]
YC_newGene_8	hypothetical protein BRARA_C00455 [Brassica rapa]
BnaA08G0211700ZS	GDSL esterase/lipase At1g28670 [Brassica napus]
BnaC09G0042300ZS	unnamed protein product [Brassica oleracea]
YC_newGene_6540	hypothetical protein BRARA_D01113 [Brassica rapa]
BnaC06G0342000ZS	PREDICTED: histone-lysine N-methyltransferase, H3 lysine-9 specific SUVH7-like isoform X1 [Brassica oleracea var. oleracea]
BnaC04G0042200ZS	BnaC04g02960D [Brassica napus]
BnaC09G0117500ZS	transformation/transcription domain-associated protein-like isoform X2 [Brassica napus]
BnaC07G0523600ZS	PREDICTED: actin-depolymerizing factor 9-like [Brassica oleracea var. oleracea]
YC_newGene_2276	hypothetical protein [Arabidopsis thaliana]
BnaA02G0299900ZS	disease resistance protein RPS6-like [Brassica napus]
BnaC07G0209500ZS	unnamed protein product, partial [Brassica oleracea]
BnaC04G0428500ZS	epimerase family protein SDR39U1 homolog, chloroplastic-like [Brassica napus]
Bnascaffold0025G0023100ZS	unnamed protein product [Brassica oleracea]
BnaA09G0352200ZS	BnaAnng21780D [Brassica napus]
BnaC09G0184500ZS	unnamed protein product [Brassica oleracea]
BnaA03G0197000ZS	PREDICTED: late seed maturation protein P8B6-like [Brassica rapa]
BnaC07G0122600ZS	unnamed protein product [Brassica oleracea]
BnaC07G0168800ZS	BnaC07g12770D [Brassica napus]
BnaA05G0383900ZS	PREDICTED: CBL-interacting serine/threonine-protein kinase 1 [Brassica rapa]
BnaA02G0245900ZS	BnaA02g19990D [Brassica napus]
BnaA03G0418200ZS	unnamed protein product [Brassica rapa]
BnaA03G0127300ZS	unnamed protein product [Brassica rapa]
BnaA02G0403600ZS	gamma carbonic anhydrase-like 1, mitochondrial [Brassica napus]
BnaC06G0247600ZS	unnamed protein product [Brassica oleracea]
BnaC04G0598900ZS	uncharacterized protein LOC111205831 [Brassica napus]
BnaC03G0707100ZS	PREDICTED: heat stress transcription factor A-4a-like [Brassica oleracea var. oleracea]
BnaC09G0003500ZS	uncharacterized protein BNACNNG01470D [Brassica napus]
YC_newGene_4032	PREDICTED: topless-related protein 2-like [Raphanus sativus]
BnaC08G0028500ZS	zinc finger CCCH domain-containing protein 4-like [Brassica napus]
BnaC02G0539500ZS	unnamed protein product [Brassica oleracea]
YC_newGene_502	cysteine-rich receptor-like protein kinase 15 [Brassica napus]
Bnascaffold0026G0045400ZS	unnamed protein product [Brassica oleracea]
BnaA05G0455000ZS	heat shock protein 90-6, mitochondrial [Brassica napus]
BnaC08G0442200ZS	transcription factor bHLH18-like [Brassica napus]
BnaA02G0096200ZS	BnaA02g06070D [Brassica napus]
BnaA04G0100400ZS	uncharacterized protein LOC106449468 [Brassica napus]
BnaC06G0386700ZS	PREDICTED: uncharacterized protein LOC106300597 [Brassica oleracea var. oleracea]
YC_newGene_755	PREDICTED: uncharacterized protein LOC108830845 [Raphanus sativus]
BnaC06G0236600ZS	BnaCnng66560D [Brassica napus]
BnaA08G0051100ZS	PREDICTED: auxin-responsive protein SAUR71 [Brassica rapa]
BnaC03G0331700ZS	PREDICTED: uncharacterized protein LOC106332299 [Brassica oleracea var. oleracea]
BnaC09G0609900ZS	BnaC03g15890D [Brassica napus]
BnaA01G0422900ZS	probable L-type lectin-domain containing receptor kinase VI.1 [Brassica napus]
BnaA09G0073700ZS	PREDICTED: protein BREAKING OF ASYMMETRY IN THE STOMATAL LINEAGE-like [Brassica rapa]
BnaC09G0052500ZS	protein PEROXIN-4-like [Brassica napus]
BnaC03G0281600ZS	hypothetical protein DY000_00027435 [Brassica cretica]
BnaA09G0634400ZS	PREDICTED: uncharacterized protein LOC103842978 [Brassica rapa]
BnaA06G0428000ZS	ribonucleoside-diphosphate reductase large subunit [Brassica napus]
BnaC08G0059100ZS	tubby-like F-box protein 6 [Brassica napus]
BnaC01G0232900ZS	polycomb group protein VERNALIZATION 2-like [Brassica napus]
YC_newGene_6783	protein NLP8 isoform X1 [Brassica napus]
BnaC06G0238000ZS	PREDICTED: serine/arginine repetitive matrix protein 2-like [Brassica oleracea var. oleracea]
YC_newGene_6570	hypothetical protein BRARA_A03914 [Brassica rapa]
BnaA02G0264600ZS	AT-hook motif nuclear-localized protein 1-like [Brassica napus]
BnaC06G0185000ZS	unnamed protein product [Brassica oleracea]
BnaA06G0426600ZS	serine/threonine-protein kinase-like protein CCR2 isoform X1 [Brassica napus]
YC_newGene_2246	uncharacterized protein LOC106356494 [Brassica napus]
BnaA03G0289600ZS	probable tyrosine-protein phosphatase At1g05000 [Brassica napus]
BnaA09G0601900ZS	PREDICTED: auxin transporter-like protein 2 [Brassica rapa]
BnaA03G0339700ZS	transcription factor TCP4 [Brassica napus]
BnaA05G0231500ZS	hypothetical protein AALP_AAs64709U000100 [Arabis alpina]
Bnascaffold0027G0029000ZS	BnaA01g31940D [Brassica napus]
BnaA09G0688300ZS	PREDICTED: methylcrotonoyl-CoA carboxylase subunit alpha, mitochondrial isoform X1 [Brassica rapa]
BnaC06G0235100ZS	PREDICTED: zinc finger protein 598 isoform X1 [Brassica oleracea var. oleracea]
BnaA08G0265500ZS	serine/arginine-rich splicing factor SR45-like isoform X2 [Brassica napus]
BnaC06G0333700ZS	PREDICTED: zinc finger protein 6 [Brassica oleracea var. oleracea]
BnaC06G0188100ZS	FKBP12-interacting protein of 37 kDa-like isoform X1 [Brassica napus]
BnaC06G0283600ZS	BnaC06g23570D [Brassica napus]
BnaC01G0164700ZS	uncharacterized protein LOC106402267 [Brassica napus]
BnaC02G0396500ZS	hypothetical protein DY000_00016724 [Brassica cretica]
BnaA07G0306900ZS	hypothetical protein BRARA_G02849 [Brassica rapa]
BnaA05G0347900ZS	heterogeneous nuclear ribonucleoprotein H2-like [Brassica napus]
BnaA05G0429500ZS	PREDICTED: 40S ribosomal protein S5-1-like [Brassica rapa]
BnaC07G0271700ZS	microtubule-associated protein 70-3 isoform X2 [Brassica napus]
BnaC07G0491700ZS	unnamed protein product [Brassica oleracea]
YC_newGene_2123	unnamed protein product [Brassica rapa]
BnaC01G0457100ZS	DNA damage-repair/toleration protein DRT100 [Brassica napus]
BnaC05G0239500ZS	F-box/kelch-repeat protein At3g04660-like [Brassica napus]
BnaA09G0303200ZS	BnaA09g04420D [Brassica napus]
BnaC04G0459100ZS	BnaC04g36260D [Brassica napus]
BnaA06G0278300ZS	BnaAnng27250D [Brassica napus]
BnaA07G0279700ZS	mannosyl-oligosaccharide glucosidase GCS1 [Brassica napus]
BnaC08G0394100ZS	PREDICTED: uncharacterized protein LOC106309640 [Brassica oleracea var. oleracea]
BnaC05G0421500ZS	PREDICTED: receptor for activated C kinase 1C-like [Brassica oleracea var. oleracea]
BnaA01G0193500ZS	vesicle-associated membrane protein 724 isoform X1 [Brassica napus]
BnaA06G0425100ZS	DNA replication licensing factor MCM3 [Brassica napus]
BnaA07G0346200ZS	uncharacterized protein LOC106357270 isoform X1 [Brassica napus]
BnaA09G0694300ZS	uncharacterized protein LOC106352531 [Brassica napus]
BnaA05G0307200ZS	BnaUnng01880D [Brassica napus]
BnaC06G0194100ZS	very-long-chain enoyl-CoA reductase [Brassica napus]
YC_newGene_8418	PREDICTED: LOW QUALITY PROTEIN: F-box/LRR-repeat protein At1g48400 [Brassica oleracea var. oleracea]
BnaA09G0260600ZS	hypothetical protein BRARA_I02317 [Brassica rapa]
BnaA08G0043800ZS	unnamed protein product [Brassica rapa]
BnaC07G0056300ZS	BnaC07g47780D [Brassica napus]
BnaC05G0504300ZS	BnaC05g43500D [Brassica napus]
BnaA09G0343900ZS	unnamed protein product, partial [Brassica oleracea]
BnaA06G0417300ZS	unnamed protein product [Brassica rapa]
BnaC02G0357400ZS	BnaCnng15170D [Brassica napus]
YC_newGene_7084	uncharacterized protein LOC106347244 [Brassica napus]
BnaC03G0653000ZS	PREDICTED: OPA3-like protein [Brassica oleracea var. oleracea]
BnaC08G0532700ZS	PREDICTED: high-affinity nitrate transporter 2.1-like [Brassica oleracea var. oleracea]
BnaC04G0053900ZS	unnamed protein product [Brassica oleracea]
BnaC08G0133700ZS	PREDICTED: UDP-glycosyltransferase 75D1-like [Brassica oleracea var. oleracea]
BnaC08G0388100ZS	PREDICTED: probable serine/threonine-protein kinase GCN2 [Brassica oleracea var. oleracea]
BnaA06G0128200ZS	unnamed protein product [Brassica oleracea]
BnaC02G0555400ZS	PREDICTED: calcium uniporter protein 3, mitochondrial-like [Brassica oleracea var. oleracea]
BnaC03G0025900ZS	unnamed protein product [Brassica oleracea]
Bnascaffold0383G0000200ZS	ABC transporter B family member 10-like [Brassica napus]
BnaC01G0030200ZS	uncharacterized protein BNAA01G01590D [Brassica napus]
BnaC05G0082300ZS	two-component response regulator ARR4 [Brassica napus]
BnaC06G0228400ZS	BnaCnng13520D [Brassica napus]
BnaC02G0212500ZS	uncharacterized protein LOC106375629 [Brassica napus]
BnaC02G0463300ZS	proteasome subunit beta type-7-A-like [Brassica napus]
BnaA01G0008500ZS	hypothetical protein AXX17_AT4G45330 [Arabidopsis thaliana]
BnaC05G0144500ZS	BnaC05g13300D [Brassica napus]
BnaC08G0514000ZS	PREDICTED: sugar transport protein 1 [Brassica oleracea var. oleracea]
BnaC08G0385000ZS	citrate synthase 2, peroxisomal-like [Brassica napus]
BnaC08G0453900ZS	kinesin-like protein KIN-7E [Brassica napus]
BnaC07G0074800ZS	unnamed protein product, partial [Brassica oleracea]
BnaA09G0624000ZS	vacuolar fusion protein CCZ1 homolog A-like isoform X1 [Brassica napus]
BnaA06G0438400ZS	acid phosphatase 1 [Brassica napus]
BnaA09G0641200ZS	BnaA09g46350D [Brassica napus]
BnaA05G0077700ZS	PREDICTED: 60S ribosomal protein L36-2 [Raphanus sativus]
BnaC08G0186700ZS	BnaCnng27110D [Brassica napus]
BnaC07G0037500ZS	PREDICTED: geranylgeranyl pyrophosphate synthase 7, chloroplastic [Brassica oleracea var. oleracea]
YC_newGene_3316	BnaAnng22160D, partial [Brassica napus]
Bnascaffold0434G0000100ZS	uncharacterized protein LOC111209527 [Brassica napus]
BnaC04G0517900ZS	uncharacterized protein LOC106427645 [Brassica napus]
BnaC02G0180500ZS	phytolongin Phyl2.2 [Brassica napus]
Bnascaffold0027G0025500ZS	uncharacterized protein BNAANNG33040D [Brassica napus]
BnaA08G0087800ZS	lysine-specific demethylase JMJ18-like isoform X2 [Brassica napus]
BnaA03G0115100ZS	Ribosomal protein S30 family protein [Arabidopsis thaliana]
BnaC01G0078700ZS	heptahelical transmembrane protein 2 [Brassica napus]
BnaA10G0278500ZS	unnamed protein product [Brassica rapa]
BnaC05G0176800ZS	actin cytoskeleton-regulatory complex protein pan1-like [Brassica napus]
BnaC04G0315900ZS	PREDICTED: ubiquitin-conjugating enzyme E2 14 [Brassica oleracea var. oleracea]
BnaC04G0584900ZS	G-type lectin S-receptor-like serine/threonine-protein kinase SD3-1 isoform X3 [Brassica napus]
BnaA02G0205200ZS	CLAVATA3/ESR (CLE)-related protein 1-like [Brassica napus]
BnaA03G0277200ZS	uncharacterized protein LOC106438627 [Brassica napus]
BnaA08G0014800ZS	hypothetical protein BRARA_H00136 [Brassica rapa]
BnaA03G0497200ZS	universal stress protein PHOS34-like [Brassica napus]
BnaA10G0115800ZS	unnamed protein product [Brassica oleracea]
BnaC05G0007500ZS	protein trichome birefringence-like 25 [Brassica napus]
BnaC08G0402900ZS	unnamed protein product [Brassica oleracea]
BnaC02G0204300ZS	glucan endo-1,3-beta-glucosidase 2 isoform X2 [Brassica napus]
BnaC07G0046500ZS	PREDICTED: WEB family protein At2g17940 isoform X2 [Brassica oleracea var. oleracea]
Bnascaffold0027G0005700ZS	uncharacterized protein LOC106419946 [Brassica napus]
BnaA09G0585900ZS	PREDICTED: methylesterase 2-like [Brassica rapa]
BnaA09G0314900ZS	unnamed protein product [Brassica rapa]
BnaC05G0255400ZS	unnamed protein product [Brassica oleracea]
BnaC04G0266700ZS	PREDICTED: uncharacterized protein LOC106339834 [Brassica oleracea var. oleracea]
BnaA09G0387900ZS	PREDICTED: NADPH:quinone oxidoreductase-like [Brassica rapa]
BnaA03G0116600ZS	nitrilase 2 [Brassica napus]
BnaC04G0240900ZS	uncharacterized protein LOC106376607 [Brassica napus]
BnaC06G0190700ZS	probable arabinose 5-phosphate isomerase [Brassica napus]
BnaA07G0337200ZS	testis-expressed protein 2 [Brassica napus]
BnaC05G0113500ZS	PREDICTED: uncharacterized protein LOC106343663 [Brassica oleracea var. oleracea]
BnaC08G0142000ZS	unnamed protein product [Brassica oleracea]
BnaA05G0155200ZS	hypothetical protein BRARA_E01507 [Brassica rapa]
BnaC05G0512500ZS	unnamed protein product [Brassica oleracea]
BnaA08G0250800ZS	BEL1-like homeodomain protein 10 [Brassica napus]
BnaA01G0330500ZS	uncharacterized protein At3g17950-like [Brassica napus]
BnaC05G0154300ZS	unnamed protein product [Brassica oleracea]
BnaC03G0602000ZS	BnaC03g74890D [Brassica napus]
BnaA03G0268900ZS	uncharacterized protein BNAA03G26000D [Brassica napus]
BnaC01G0481800ZS	hypothetical protein BRARA_A03549 [Brassica rapa]
BnaA03G0118000ZS	BnaA03g11060D [Brassica napus]
BnaA02G0073100ZS	putative H/ACA ribonucleoprotein complex subunit 1-like protein 1 [Brassica napus]
BnaC01G0308200ZS	unnamed protein product [Brassica oleracea]
BnaC04G0363600ZS	cysteine-rich receptor-like protein kinase 10 [Brassica napus]
BnaC03G0177400ZS	endonuclease III homolog 1, chloroplastic-like isoform X1 [Brassica napus]
BnaC09G0415800ZS	protein STRICTOSIDINE SYNTHASE-LIKE 13-like [Brassica napus]
BnaA06G0065400ZS	unnamed protein product [Brassica oleracea]
BnaC09G0198500ZS	4-substituted benzoates-glutamate ligase GH3.12-like [Brassica napus]
BnaC02G0105400ZS	unnamed protein product [Brassica rapa]
BnaC07G0534300ZS	unnamed protein product [Brassica oleracea]
BnaC04G0002900ZS	PREDICTED: NADH dehydrogenase [ubiquinone] iron-sulfur protein 5-B [Brassica oleracea var. oleracea]
BnaC08G0108900ZS	BnaCnng52260D [Brassica napus]
BnaC04G0046600ZS	PREDICTED: 60S ribosomal protein L7-3 [Brassica rapa]
BnaC07G0483400ZS	26S proteasome non-ATPase regulatory subunit 2 homolog B [Brassica napus]
BnaC05G0549800ZS	unnamed protein product [Brassica rapa]
BnaC03G0396400ZS	unnamed protein product [Brassica oleracea]
BnaA03G0060000ZS	PREDICTED: serine/threonine-protein kinase OSR1-like [Brassica rapa]
BnaA04G0091100ZS	unnamed protein product [Brassica rapa]
BnaC07G0051700ZS	uncharacterized protein BNAC01G44220D isoform X2 [Brassica napus]
BnaC07G0126200ZS	protein GIGAS CELL1-like [Brassica napus]
BnaC03G0224700ZS	patatin-like protein 6 [Brassica napus]
BnaA09G0356600ZS	hypothetical protein ARALYDRAFT_900485 [Arabidopsis lyrata subsp. lyrata]
BnaC01G0097100ZS	unnamed protein product, partial [Brassica oleracea]
BnaC06G0348200ZS	unnamed protein product, partial [Brassica oleracea]
Bnascaffold0244G0000100ZS	F-box protein At1g67340 [Brassica napus]
BnaC04G0048000ZS	BnaC04g03510D [Brassica napus]
BnaA03G0434700ZS	root meristem growth factor 6-like [Brassica napus]
Bnascaffold0109G0000200ZS	Ribosomal protein L14p/L23e family protein [Arabidopsis thaliana]
YC_newGene_1677	aluminum-activated malate transporter 2-like [Brassica napus]
BnaA06G0058300ZS	PREDICTED: 60S ribosomal protein L21-1 [Brassica rapa]
BnaC09G0522900ZS	telomere repeat-binding protein 4-like [Brassica napus]
BnaA09G0358000ZS	hypothetical protein [Arabidopsis thaliana]
BnaC04G0099100ZS	BnaC04g08650D [Brassica napus]
BnaA10G0192500ZS	BnaA10g17030D [Brassica napus]
BnaC03G0648900ZS	unnamed protein product [Brassica oleracea]
BnaC09G0123900ZS	BnaCnng22640D [Brassica napus]
BnaA07G0059700ZS	unnamed protein product [Eutrema halophilum]
BnaA08G0271100ZS	unnamed protein product [Brassica rapa]
BnaC07G0436400ZS	subtilisin-like protease SBT3.12 [Brassica napus]
BnaA05G0324500ZS	BnaA05g35810D [Brassica napus]
BnaA09G0557100ZS	PREDICTED: 1-aminocyclopropane-1-carboxylate oxidase homolog 8 [Brassica rapa]
BnaA03G0412000ZS	unnamed protein product [Brassica rapa]
BnaC04G0045100ZS	thiocyanate methyltransferase 1 isoform X1 [Brassica napus]
BnaA10G0081200ZS	PREDICTED: uncharacterized protein LOC108852732 [Raphanus sativus]
BnaA09G0355100ZS	hypothetical protein DY000_00014699 [Brassica cretica]
BnaA09G0253700ZS	GDSL esterase/lipase At5g08460-like [Brassica napus]
BnaC09G0272500ZS	unnamed protein product [Brassica oleracea]
BnaC09G0492500ZS	PREDICTED: glutathione S-transferase F12-like [Brassica oleracea var. oleracea]
BnaC07G0363500ZS	uncharacterized protein LOC106348487 [Brassica napus]
BnaA09G0605800ZS	PREDICTED: zinc finger CCCH domain-containing protein 21-like [Brassica rapa]
BnaA08G0189300ZS	protein RMD5 homolog A-like [Brassica napus]
YC_newGene_3720	peroxiredoxin-2E, chloroplastic [Eutrema salsugineum]
BnaA02G0092600ZS	probable WRKY transcription factor 38 [Brassica napus]
BnaC08G0446600ZS	uncharacterized protein LOC106368707 [Brassica napus]
BnaC08G0499100ZS	transcription factor HRS1 [Brassica napus]
BnaC08G0279100ZS	BnaAnng10490D [Brassica napus]
BnaC05G0397800ZS	uncharacterized protein LOC111206588 [Brassica napus]
BnaC04G0354100ZS	BnaC04g28940D [Brassica napus]
BnaC04G0604800ZS	PREDICTED: 4-hydroxy-tetrahydrodipicolinate synthase 2, chloroplastic [Brassica oleracea var. oleracea]
BnaA03G0154900ZS	DNA topoisomerase 3-beta [Brassica napus]
BnaC08G0448000ZS	unnamed protein product [Brassica oleracea]
BnaA07G0226400ZS	N-terminal acetyltransferase A complex auxiliary subunit NAA15-like [Brassica napus]
YC_newGene_4313	hypothetical protein BRARA_D01298 [Brassica rapa]
BnaA09G0044100ZS	pectinesterase 31-like [Brassica napus]
BnaC08G0181300ZS	BnaCnng50060D [Brassica napus]
BnaA09G0107100ZS	protein IRX15-LIKE-like [Brassica napus]
BnaC02G0249800ZS	unnamed protein product [Brassica oleracea]
BnaA01G0267300ZS	UDP-D-xylose:L-fucose alpha-1,3-D-xylosyltransferase MGP4 [Brassica napus]
YC_newGene_7830	uncharacterized protein LOC106442945 [Brassica napus]
BnaC09G0130800ZS	unnamed protein product [Brassica rapa]
BnaC08G0437600ZS	unnamed protein product [Brassica oleracea]
BnaA06G0048500ZS	cyclin-dependent protein kinase inhibitor SMR2-like [Brassica napus]
BnaC07G0447400ZS	unnamed protein product [Brassica oleracea]
BnaA04G0269300ZS	3,9-dihydroxypterocarpan 6A-monooxygenase-like [Brassica napus]
BnaA09G0269200ZS	PREDICTED: uncharacterized protein LOC108871684 [Brassica rapa]
BnaA06G0422200ZS	ubiquitin carboxyl-terminal hydrolase 21-like [Brassica napus]
BnaA01G0398800ZS	cyclin-P3-1-like isoform X1 [Brassica napus]
BnaA09G0202700ZS	replication protein A 70 kDa DNA-binding subunit C-like [Brassica napus]
BnaA03G0531400ZS	G-type lectin S-receptor-like serine/threonine-protein kinase SD2-5 [Brassica napus]
BnaA07G0219100ZS	PREDICTED: L-cysteine desulfhydrase [Brassica rapa]
BnaC05G0406400ZS	salicylic acid-binding protein 2 [Brassica napus]
BnaC06G0232200ZS	PREDICTED: uncharacterized protein LOC106293534 isoform X2 [Brassica oleracea var. oleracea]
BnaA09G0040700ZS	probably inactive leucine-rich repeat receptor-like protein kinase At3g28040 [Brassica napus]
BnaA02G0241800ZS	BnaA02g19600D [Brassica napus]
BnaC03G0813000ZS	PREDICTED: nucleoside diphosphate kinase 1-like [Brassica oleracea var. oleracea]
YC_newGene_1647	BnaA06g01970D [Brassica napus]
BnaA02G0374900ZS	hypothetical protein BRARA_B03570 [Brassica rapa]
BnaC04G0350700ZS	PREDICTED: rubredoxin [Brassica oleracea var. oleracea]
BnaC09G0261200ZS	unnamed protein product [Brassica rapa]
BnaC04G0261300ZS	BnaCnng71500D [Brassica napus]
BnaA03G0504900ZS	26S proteasome non-ATPase regulatory subunit 2 homolog A-like [Brassica napus]
BnaA08G0227600ZS	protein NRT1/ PTR FAMILY 5.15-like [Brassica napus]
BnaC07G0211100ZS	uncharacterized protein BNAC07G48590D [Brassica napus]
BnaA07G0390100ZS	unnamed protein product [Brassica oleracea]
BnaC03G0539400ZS	probable LRR receptor-like serine/threonine-protein kinase At5g63710 isoform X2 [Brassica napus]
BnaA05G0095000ZS	hypothetical protein BRARA_E00925 [Brassica rapa]
BnaA08G0322000ZS	putative pentatricopeptide repeat-containing protein At1g02420 [Brassica napus]
BnaC03G0220100ZS	haloacid dehalogenase-like hydrolase domain-containing protein Sgpp isoform X2 [Brassica napus]
Bnascaffold0025G0002500ZS	uncharacterized protein LOC106433466 [Brassica napus]
BnaC01G0039600ZS	unnamed protein product [Brassica oleracea]
BnaA05G0049000ZS	thylakoid lumenal 15 kDa protein 1, chloroplastic isoform X2 [Brassica napus]
BnaC03G0560800ZS	unnamed protein product, partial [Brassica rapa]
BnaA06G0132400ZS	germin-like protein subfamily T member 2 [Brassica napus]
Bnascaffold0179G0000300ZS	unnamed protein product [Brassica oleracea]
BnaA05G0025300ZS	S-formylglutathione hydrolase-like [Brassica napus]
BnaC04G0037600ZS	BnaCnng35790D [Brassica napus]
BnaA09G0066900ZS	unnamed protein product [Brassica oleracea]
BnaA05G0098100ZS	BnaC04g49710D [Brassica napus]
BnaA09G0161400ZS	BnaA09g13820D [Brassica napus]
BnaA03G0082900ZS	PREDICTED: uncharacterized protein LOC103856373 [Brassica rapa]
BnaC05G0024200ZS	PREDICTED: long-chain-alcohol oxidase FAO1 [Brassica oleracea var. oleracea]
BnaC05G0041000ZS	unnamed protein product [Brassica oleracea]
BnaA01G0031600ZS	PREDICTED: uncharacterized protein LOC103830508 [Brassica rapa]
BnaA09G0013100ZS	uncharacterized protein BNAA09G51850D [Brassica napus]
YC_newGene_2886	UPF0725 protein EMB2204 [Brassica napus]
BnaA03G0430100ZS	11-beta-hydroxysteroid dehydrogenase-like 3 [Brassica napus]
BnaC02G0295800ZS	UPF0725 protein At2g20620-like [Brassica napus]
BnaC02G0475800ZS	unnamed protein product [Brassica oleracea]
BnaC03G0407800ZS	hypothetical protein BRARA_C03538 [Brassica rapa]
BnaC09G0169400ZS	BnaCnng50410D [Brassica napus]
BnaA07G0063200ZS	putative beta-glucosidase 5 isoform X4 [Brassica napus]
BnaA05G0017100ZS	BAG family molecular chaperone regulator 6-like [Brassica napus]
BnaA03G0591300ZS	BnaA03g60560D [Brassica napus]
BnaC01G0485900ZS	transcription factor bHLH150-like isoform X2 [Brassica napus]
BnaA09G0370900ZS	unnamed protein product [Brassica rapa]
BnaC09G0411900ZS	BnaCnng19550D [Brassica napus]
BnaC02G0006800ZS	unnamed protein product [Brassica rapa]
BnaA02G0044700ZS	PH, RCC1 and FYVE domains-containing protein 1-like [Brassica napus]
BnaA06G0166800ZS	BTB/POZ domain-containing protein DOT3-like [Brassica napus]
BnaA02G0156000ZS	BnaA02g12040D [Brassica napus]
BnaA05G0084100ZS	pentatricopeptide repeat-containing protein At2g36730 [Brassica napus]
BnaC03G0105500ZS	uncharacterized protein LOC106386959 [Brassica napus]
BnaA07G0342600ZS	transcription initiation factor TFIID subunit 2 isoform X2 [Brassica napus]
BnaA08G0070800ZS	BnaA08g06630D [Brassica napus]
BnaA08G0216300ZS	PREDICTED: serine carboxypeptidase-like 45 [Brassica rapa]
BnaC03G0599300ZS	uncharacterized protein BNACNNG33480D [Brassica napus]
BnaC02G0177500ZS	PREDICTED: ubiquitin-conjugating enzyme E2 10-like [Brassica rapa]
BnaA09G0419900ZS	unnamed protein product [Brassica rapa]
BnaA03G0280200ZS	PREDICTED: uncharacterized protein LOC103858871 isoform X4 [Brassica rapa]
BnaA02G0355700ZS	unnamed protein product [Brassica rapa]
BnaC02G0134800ZS	PREDICTED: protein LIGHT-DEPENDENT SHORT HYPOCOTYLS 5 [Brassica oleracea var. oleracea]
BnaA06G0122000ZS	probable aquaporin TIP3-2 [Brassica napus]
BnaC01G0353000ZS	paired amphipathic helix protein Sin3-like 2 [Brassica napus]
BnaA02G0253100ZS	PREDICTED: proline-rich protein 3 [Brassica rapa]
BnaA01G0128900ZS	BnaCnng55280D [Brassica napus]
BnaA01G0317800ZS	BnaA01g25860D [Brassica napus]
BnaC03G0529000ZS	unnamed protein product, partial [Brassica oleracea]
BnaC06G0030900ZS	outer envelope protein 64, chloroplastic-like [Brassica napus]
BnaC03G0347300ZS	unnamed protein product [Brassica oleracea]
BnaA09G0581800ZS	transmembrane 9 superfamily member 10 [Brassica napus]
BnaA05G0206000ZS	hypothetical protein [Arabidopsis thaliana]
BnaC01G0258700ZS	PREDICTED: uncharacterized protein LOC106299482 isoform X2 [Brassica oleracea var. oleracea]
BnaA01G0384800ZS	PREDICTED: calmodulin-like protein 3 [Brassica rapa]
BnaA10G0058500ZS	PREDICTED: CBS domain-containing protein CBSX3, mitochondrial isoform X1 [Brassica rapa]
BnaC03G0545300ZS	BnaCnng20720D [Brassica napus]
BnaA03G0057200ZS	uncharacterized protein BNAA03G04720D [Brassica napus]
BnaC03G0180400ZS	unnamed protein product [Brassica oleracea]
BnaA07G0247000ZS	phosphatidylinositol/phosphatidylcholine transfer protein SFH5-like isoform X1 [Brassica napus]
BnaA06G0192300ZS	PREDICTED: kinesin-like protein KIN-12E [Brassica rapa]
BnaA03G0521000ZS	BnaA03g50380D [Brassica napus]
BnaA03G0544200ZS	hypothetical protein BRARA_K00349 [Brassica rapa]
BnaC09G0589800ZS	PREDICTED: uncharacterized protein LOC106318443 [Brassica oleracea var. oleracea]
Bnascaffold0026G0066900ZS	PREDICTED: uncharacterized protein LOC108850548 [Raphanus sativus]
BnaC05G0075400ZS	unnamed protein product [Brassica oleracea]
BnaA04G0290800ZS	ATP-dependent helicase BRM-like isoform X1 [Brassica napus]
BnaC04G0311800ZS	unnamed protein product [Brassica oleracea]
BnaA05G0103100ZS	PREDICTED: CBL-interacting serine/threonine-protein kinase 13 [Brassica rapa]
BnaA10G0261000ZS	unnamed protein product [Brassica rapa]
BnaA10G0016400ZS	pentatricopeptide repeat-containing protein At1g03100, mitochondrial [Brassica napus]
BnaA05G0208600ZS	hypothetical protein DY000_00006106 [Brassica cretica]
BnaA10G0111900ZS	PREDICTED: dihydrolipoyllysine-residue succinyltransferase component of 2-oxoglutarate dehydrogenase complex 1, mitochondrial isoform X2 [Brassica rapa]
BnaC01G0207600ZS	unnamed protein product [Brassica oleracea]
BnaA03G0029800ZS	thyroid receptor-interacting protein 11-like [Brassica napus]
BnaC03G0212400ZS	protein RETICULATA, chloroplastic [Brassica napus]
BnaC06G0381300ZS	PREDICTED: SCY1-like protein 2 [Brassica oleracea var. oleracea]
BnaA07G0236000ZS	probable mitochondrial adenine nucleotide transporter BTL2 [Brassica napus]
BnaC09G0081000ZS	uncharacterized protein LOC106357654 [Brassica napus]
BnaC04G0209600ZS	PREDICTED: COP9 signalosome complex subunit 2 [Brassica oleracea var. oleracea]
BnaC04G0523500ZS	3-ketoacyl-CoA thiolase 2, peroxisomal-like [Brassica napus]
BnaC09G0393800ZS	BnaCnng13950D [Brassica napus]
BnaA02G0013700ZS	unnamed protein product [Brassica rapa]
BnaC01G0015000ZS	growth-regulating factor 2-like isoform X1 [Brassica napus]
BnaC07G0462800ZS	PREDICTED: E3 ubiquitin protein ligase RIN2-like [Brassica oleracea var. oleracea]
BnaC07G0428600ZS	abscisic acid 8&apos;-hydroxylase 1-like [Brassica napus]
BnaA10G0029100ZS	chromosome transmission fidelity protein 18 homolog [Brassica napus]
BnaC04G0122500ZS	unnamed protein product, partial [Brassica oleracea]
BnaC03G0336300ZS	unnamed protein product [Brassica oleracea]
BnaC03G0021800ZS	uncharacterized protein LOC106385319 [Brassica napus]
BnaA07G0185600ZS	cation/H(+) antiporter 20-like [Brassica napus]
BnaA07G0238600ZS	hypothetical protein BRARA_G02139 [Brassica rapa]
BnaC07G0254800ZS	pectinesterase inhibitor 12-like [Brassica napus]
BnaA07G0133100ZS	unnamed protein product [Brassica oleracea]
BnaA07G0388700ZS	PREDICTED: glycerol kinase [Brassica oleracea var. oleracea]
BnaC08G0093900ZS	unnamed protein product [Brassica oleracea]
BnaA09G0089000ZS	probable pectinesterase/pectinesterase inhibitor 64 [Brassica napus]
BnaA05G0257700ZS	BnaA09g04420D [Brassica napus]
BnaA06G0389300ZS	uncharacterized protein BNAA06G32810D [Brassica napus]
BnaA05G0152100ZS	cellulose synthase-like protein E1 [Brassica napus]
BnaA04G0201600ZS	uncharacterized protein LOC106348358 [Brassica napus]
BnaC07G0426000ZS	BnaCnng58240D [Brassica napus]
BnaC05G0318800ZS	aldehyde dehydrogenase family 3 member H1-like isoform X1 [Brassica napus]
BnaA08G0248400ZS	unnamed protein product [Brassica rapa]
BnaA02G0040100ZS	polyadenylate-binding protein-interacting protein 5-like isoform X1 [Brassica napus]
BnaA03G0376000ZS	PREDICTED: CRIB domain-containing protein RIC5-like [Brassica rapa]
BnaA05G0080700ZS	unnamed protein product [Brassica rapa]
BnaC05G0127900ZS	uncharacterized protein BNAC05G11680D [Brassica napus]
BnaA07G0283000ZS	polygalacturonase [Brassica napus]
BnaC07G0496300ZS	RING-H2 finger protein ATL13-like [Brassica napus]
BnaC07G0276300ZS	PREDICTED: putative pentatricopeptide repeat-containing protein At2g02150 [Brassica oleracea var. oleracea]
BnaC08G0148200ZS	BnaUnng02300D [Brassica napus]
BnaC03G0383300ZS	nuclear pore complex protein NUP1-like [Brassica napus]
BnaC07G0010800ZS	uncharacterized protein LOC106387347 [Brassica napus]
BnaC06G0067700ZS	RHOMBOID-like protein 5 [Brassica napus]
BnaC03G0555500ZS	probable serine/threonine protein kinase IRE [Brassica napus]
BnaA02G0107700ZS	PREDICTED: serine/threonine-protein kinase HT1-like [Brassica rapa]
BnaA03G0112200ZS	PREDICTED: afadin- and alpha-actinin-binding protein [Brassica rapa]
BnaA03G0175700ZS	PREDICTED: AT-hook motif nuclear-localized protein 4 [Brassica rapa]
BnaA10G0048300ZS	unnamed protein product, partial [Brassica oleracea]
BnaA03G0513200ZS	defensin-like protein 183 [Brassica napus]
BnaC03G0608200ZS	PREDICTED: histone H4-like [Raphanus sativus]
BnaA07G0186100ZS	PREDICTED: protein NRT1/ PTR FAMILY 5.7-like [Brassica rapa]
BnaA03G0378600ZS	BnaAnng38810D [Brassica napus]
BnaC03G0357500ZS	uncharacterized protein LOC106388884 [Brassica napus]
BnaC06G0308900ZS	unnamed protein product [Brassica oleracea]
BnaC04G0493900ZS	uncharacterized protein LOC111205793 [Brassica napus]
BnaC04G0273900ZS	BnaC04g55180D [Brassica napus]
BnaC01G0018100ZS	cytochrome P450 81D11-like [Brassica napus]
BnaC06G0023800ZS	probable 3-hydroxyisobutyrate dehydrogenase-like 1, mitochondrial [Brassica napus]
BnaA02G0202100ZS	unnamed protein product, partial [Brassica rapa]
BnaC01G0302000ZS	calcium sensing receptor, chloroplastic-like [Brassica napus]
BnaC04G0027400ZS	PREDICTED: protein MIZU-KUSSEI 1-like [Brassica oleracea var. oleracea]
BnaA07G0342000ZS	unnamed protein product [Brassica rapa]
BnaC08G0137200ZS	BnaC08g10460D [Brassica napus]
BnaA06G0168800ZS	BnaA06g16720D [Brassica napus]
BnaA06G0122600ZS	probable zinc metallopeptidase EGY3, chloroplastic [Brassica napus]
BnaC01G0353600ZS	protein RALF-like 24 [Brassica napus]
BnaC02G0008800ZS	BnaC02g03300D [Brassica napus]
Bnascaffold0027G0036900ZS	hypothetical protein EUTSA_v10028168mg [Eutrema salsugineum]
BnaC01G0029400ZS	RNA demethylase ALKBH5-like [Brassica napus]
BnaC03G0242300ZS	BnaC03g23650D [Brassica napus]
BnaA02G0158000ZS	sm-like protein LSM8 isoform X1 [Brassica napus]
BnaC02G0323900ZS	60S ribosomal protein L7-1 [Brassica napus]
BnaA01G0212800ZS	hypothetical protein GSBNAPT00096239001 [Brassica napus]
BnaA06G0209500ZS	hypothetical protein DY000_00013926 [Brassica cretica]
BnaA08G0218300ZS	unnamed protein product [Brassica rapa]
BnaC03G0000300ZS	unnamed protein product [Brassica oleracea]
YC_newGene_5839	PREDICTED: ATP-dependent Clp protease proteolytic subunit-related protein 2, chloroplastic [Raphanus sativus]
BnaA01G0126900ZS	PREDICTED: protein DETOXIFICATION 56 [Brassica rapa]
BnaA10G0037300ZS	uncharacterized protein LOC111201396 [Brassica napus]
BnaC06G0201500ZS	unnamed protein product [Brassica oleracea]
BnaA05G0205100ZS	hypothetical protein AALP_AA2G024700 [Arabis alpina]
BnaA02G0156600ZS	hypothetical protein BRARA_B01625 [Brassica rapa]
BnaA05G0303700ZS	hypothetical protein ARALYDRAFT_900485 [Arabidopsis lyrata subsp. lyrata]
BnaA03G0521600ZS	AUGMIN subunit 8-like [Brassica napus]
BnaC08G0427400ZS	PREDICTED: glycine-rich RNA-binding protein GRP1A-like [Brassica oleracea var. oleracea]
BnaA05G0208000ZS	hypothetical protein [Arabidopsis thaliana]
BnaA10G0056500ZS	BnaA10g28870D [Brassica napus]
BnaA10G0261600ZS	PREDICTED: uncharacterized protein LOC103847066 [Brassica rapa]
BnaA05G0073200ZS	hypothetical protein BRARA_E00702 [Brassica rapa]
BnaC01G0256700ZS	PREDICTED: uncharacterized protein LOC106332301 isoform X2 [Brassica oleracea var. oleracea]
BnaC03G0529600ZS	chromatin assembly factor 1 subunit FAS2 [Brassica napus]
BnaC03G0203500ZS	ABC transporter G family member 34-like [Brassica napus]
BnaA08G0237400ZS	probable phosphoglucomutase, cytoplasmic 1 [Brassica napus]
YC_newGene_5808	Putative retroelement polyprotein [Arabidopsis thaliana]
BnaA02G0155100ZS	BnaA02g11920D [Brassica napus]
BnaA05G0206600ZS	hypothetical protein [Arabidopsis thaliana]
BnaA10G0018400ZS	unnamed protein product [Brassica oleracea]
BnaA07G0247600ZS	5&apos;-nucleotidase domain-containing protein 4-like isoform X1 [Brassica napus]
BnaC02G0489500ZS	unnamed protein product [Brassica oleracea]
Bnascaffold2474G0000200ZS	hypothetical protein [Arabidopsis thaliana]
BnaA07G0185000ZS	serine/threonine-protein kinase AFC1-like isoform X2 [Brassica napus]
BnaA07G0238000ZS	serine/threonine-protein kinase MPS1-like [Brassica napus]
BnaA09G0174900ZS	cytosolic sulfotransferase 18 [Brassica napus]
BnaA09G0089600ZS	hypothetical protein BRARA_I00797 [Brassica rapa]
BnaA04G0201000ZS	uncharacterized protein LOC111198670 [Brassica napus]
BnaC03G0338300ZS	uncharacterized protein LOC106388692 [Brassica napus]
BnaC03G0464500ZS	PREDICTED: putative ammonium transporter 1 member 5 [Brassica oleracea var. oleracea]
BnaC07G0426600ZS	unnamed protein product [Brassica oleracea]
BnaC06G0445700ZS	unnamed protein product [Brassica oleracea]
BnaA02G0307100ZS	BnaA02g25160D [Brassica napus]
BnaC01G0207000ZS	PREDICTED: LOW QUALITY PROTEIN: protein GrpE [Brassica oleracea var. oleracea]
BnaC09G0081600ZS	PREDICTED: splicing factor 3B subunit 1-like [Brassica oleracea var. oleracea]
BnaA07G0236600ZS	ethylene-responsive transcription factor RAP2-4-like [Brassica napus]
BnaA03G0493700ZS	probable WRKY transcription factor 20 isoform X1 [Brassica napus]
BnaA03G0375100ZS	PREDICTED: auxin-responsive protein IAA7-like [Brassica rapa]
BnaC03G0252500ZS	UDP-glycosyltransferase 74F2 [Brassica napus]
BnaA03G0273700ZS	UDP-D-xylose:L-fucose alpha-1,3-D-xylosyltransferase MGP4-like [Brassica napus]
YC_newGene_9200	BnaA07g36300D, partial [Brassica napus]
BnaC02G0330800ZS	BnaC05g10990D [Brassica napus]
BnaA07G0386700ZS	PREDICTED: deSI-like protein At4g17486 isoform X1 [Brassica rapa]
BnaC07G0428000ZS	hypothetical protein DY000_00000826 [Brassica cretica]
BnaC04G0175900ZS	unnamed protein product [Brassica oleracea]
BnaC01G0015600ZS	PREDICTED: BTB/POZ and TAZ domain-containing protein 5-like [Brassica oleracea var. oleracea]
BnaA08G0246400ZS	hypothetical protein BRARA_H02317 [Brassica rapa]
BnaC02G0072400ZS	BnaC02g06380D [Brassica napus]
BnaC05G0316800ZS	BnaC05g25520D [Brassica napus]
BnaC04G0209000ZS	protein argonaute 4-like [Brassica napus]
BnaA03G0577100ZS	BnaCnng13060D [Brassica napus]
BnaC03G0515400ZS	unnamed protein product [Brassica rapa]
BnaC03G0384400ZS	probable E3 ubiquitin-protein ligase RHC1A [Brassica napus]
BnaA03G0378000ZS	PREDICTED: glutathione reductase, cytosolic [Brassica rapa]
BnaA01G0180800ZS	ATP-dependent Clp protease proteolytic subunit-related protein 4, chloroplastic [Brassica napus]
BnaA09G0681700ZS	hypothetical protein BRARA_I05474 [Brassica rapa]
BnaC03G0317400ZS	unnamed protein product [Brassica oleracea]
BnaC07G0425100ZS	unnamed protein product [Brassica oleracea]
BnaC01G0063900ZS	uncharacterized protein BNAC01G06150D [Brassica napus]
BnaC06G0279700ZS	BnaCnng58580D [Brassica napus]
BnaC08G0146200ZS	polycomb group protein VERNALIZATION 2-like isoform X2 [Brassica napus]
BnaC01G0302600ZS	unnamed protein product [Brassica oleracea]
BnaC07G0278300ZS	unnamed protein product [Brassica oleracea]
BnaC07G0498300ZS	1-acyl-sn-glycerol-3-phosphate acyltransferase 1, chloroplastic-like [Brassica napus]
BnaC02G0369400ZS	unnamed protein product [Brassica oleracea]
Bnascaffold0025G0038200ZS	transposon-like ORF [Brassica oleracea var. alboglabra]
YC_newGene_4110	putative cysteine-rich receptor-like protein kinase 20 [Brassica napus]
BnaA07G0283600ZS	uncharacterized protein BNAC06G27180D isoform X1 [Brassica napus]
BnaA10G0046300ZS	uncharacterized protein LOC106427080 [Brassica napus]
BnaA03G0376600ZS	transcription factor MYB114-like isoform X1 [Brassica napus]
BnaA07G0188100ZS	PREDICTED: uncharacterized protein LOC103829973 [Brassica rapa]
BnaA07G0333700ZS	PREDICTED: uncharacterized protein LOC103831761 [Brassica rapa]
BnaA07G0235100ZS	PREDICTED: glutathione S-transferase U19 [Brassica oleracea var. oleracea]
BnaC03G0606200ZS	DDB1- and CUL4-associated factor 8 isoform X1 [Brassica napus]
BnaC03G0710900ZS	BnaC03g63160D [Brassica napus]
BnaA06G0271700ZS	hypothetical protein AALP_AA7G041700 [Arabis alpina]
BnaA05G0352700ZS	glutathione S-transferase L3-like [Brassica napus]
BnaC05G0373500ZS	mannosyl-oligosaccharide 1,2-alpha-mannosidase MNS2 isoform X1 [Brassica napus]
BnaA02G0361400ZS	PREDICTED: glutamate receptor 1.2-like isoform X1 [Brassica rapa]
BnaC06G0306900ZS	hypothetical protein DY000_00008480 [Brassica cretica]
BnaC01G0016100ZS	PREDICTED: peroxidase 50-like isoform X1 [Brassica oleracea var. oleracea]
BnaC04G0467100ZS	RING-H2 finger protein ATL1-like [Brassica napus]
BnaC04G0048600ZS	VQ motif-containing protein 18 [Brassica napus]
BnaC03G0398400ZS	unnamed protein product [Brassica oleracea]
BnaC08G0106900ZS	unnamed protein product [Brassica oleracea]
BnaC09G0377500ZS	BnaC09g31700D [Brassica napus]
BnaC08G0001400ZS	BnaCnng20480D [Brassica napus]
BnaC07G0417300ZS	carboxyl-terminal-processing peptidase 2, chloroplastic [Brassica napus]
BnaA02G0022300ZS	ribosome biogenesis protein NSA2 homolog [Brassica napus]
BnaC07G0128200ZS	berberine bridge enzyme-like 13 [Brassica napus]
BnaC01G0469100ZS	PREDICTED: cytosolic endo-beta-N-acetylglucosaminidase 2 isoform X2 [Brassica oleracea var. oleracea]
BnaC09G0334800ZS	PREDICTED: luc7-like protein 3 isoform X1 [Brassica oleracea var. oleracea]
BnaA09G0155700ZS	36.4 kDa proline-rich protein [Brassica napus]
BnaA09G0358600ZS	BnaAnng22160D, partial [Brassica napus]
BnaC07G0484300ZS	PREDICTED: long-chain-alcohol oxidase FAO4B [Brassica rapa]
BnaC09G0575500ZS	PREDICTED: protein BONZAI 2 [Brassica oleracea var. oleracea]
BnaA07G0194100ZS	40S ribosomal protein S23-like [Brassica napus]
BnaC08G0034900ZS	unnamed protein product [Brassica oleracea]
BnaC04G0154700ZS	BnaUnng01250D [Brassica napus]
BnaC06G0346200ZS	PREDICTED: uncharacterized protein LOC106298404 [Brassica oleracea var. oleracea]
Bnascaffold0026G0024300ZS	hypothetical protein EUTSA_v10028168mg [Eutrema salsugineum]
BnaA03G0060600ZS	uncharacterized protein LOC106431733 [Brassica napus]
BnaA08G0009400ZS	leucine-rich repeat extensin-like protein 3 [Brassica napus]
BnaC04G0046000ZS	transcription termination factor MTERF4, chloroplastic [Brassica napus]
BnaC05G0292800ZS	BnaC05g27090D [Brassica napus]
BnaC05G0472800ZS	putative DUF21 domain-containing protein At3g13070, chloroplastic isoform X2 [Brassica napus]
BnaC04G0500100ZS	transcription repressor OFP2 [Brassica napus]
YC_newGene_134	alpha carbonic anhydrase 2-like [Brassica napus]
BnaA02G0170900ZS	BnaA02g13580D [Brassica napus]
BnaC03G0646900ZS	PREDICTED: non-specific lipid transfer protein GPI-anchored 1-like [Brassica oleracea var. oleracea]
BnaA09G0356000ZS	BnaAnng22160D, partial [Brassica napus]
BnaA06G0056300ZS	PREDICTED: uncharacterized protein LOC103871706 [Brassica rapa]
BnaA04G0224900ZS	unnamed protein product [Brassica rapa]
BnaC07G0438400ZS	unnamed protein product [Brassica oleracea]
BnaA09G0435900ZS	transcription factor MYB62-like [Brassica napus]
BnaA06G0074800ZS	aconitate hydratase 3, mitochondrial [Brassica napus]
BnaC03G0660700ZS	PREDICTED: DNA-binding protein DDB_G0278111-like isoform X2 [Brassica rapa]
BnaC08G0448600ZS	unnamed protein product [Brassica oleracea]
BnaA06G0037500ZS	transcription factor MYBS1-like [Brassica napus]
BnaC08G0067100ZS	polypyrimidine tract-binding protein homolog 3 [Brassica napus]
BnaC04G0401400ZS	BnaCnng70520D [Brassica napus]
BnaA03G0412600ZS	hypothetical protein DY000_00021436, partial [Brassica cretica]
BnaA01G0407400ZS	cationic amino acid transporter 4, vacuolar [Brassica napus]
YC_newGene_9457	hypothetical protein DY000_00005763, partial [Brassica cretica]
BnaC04G0434900ZS	ethylene-responsive transcription factor ERF056-like [Brassica napus]
BnaC05G0266300ZS	hypothetical protein DY000_00015988 [Brassica cretica]
BnaA10G0209300ZS	PREDICTED: lamin-like protein [Brassica rapa]
BnaC08G0446000ZS	unnamed protein product [Brassica oleracea]
BnaA02G0092000ZS	PREDICTED: uncharacterized protein LOC103851442 [Brassica rapa]
BnaA07G0228400ZS	uncharacterized protein LOC106356898 isoform X1 [Brassica napus]
BnaC09G0225900ZS	BnaC09g18460D [Brassica napus]
BnaC04G0082700ZS	PREDICTED: cathepsin L-like [Raphanus sativus]
BnaA06G0046500ZS	elongation factor 1-alpha 1 isoform X1 [Brassica napus]
BnaC03G0813600ZS	probable galactinol--sucrose galactosyltransferase 1 [Brassica napus]
BnaC01G0071300ZS	40S ribosomal protein S6-1-like [Brassica napus]
BnaC05G0408400ZS	RING-H2 finger protein ATL65-like [Brassica napus]
BnaC03G0664100ZS	F-box/kelch-repeat protein At3g27150 [Brassica napus]
Bnascaffold0026G0040700ZS	hypothetical protein ARALYDRAFT_900485 [Arabidopsis lyrata subsp. lyrata]
BnaA05G0095600ZS	BnaA05g08890D [Brassica napus]
BnaA01G0396800ZS	U3 small nucleolar ribonucleoprotein protein IMP4-like [Brassica napus]
BnaA08G0227000ZS	protein ASPARTIC PROTEASE IN GUARD CELL 1-like [Brassica napus]
BnaA10G0097400ZS	PREDICTED: chaperonin 60 subunit beta 2, chloroplastic-like [Brassica oleracea var. oleracea]
BnaA04G0077300ZS	PREDICTED: 3-hydroxyisobutyryl-CoA hydrolase-like protein 3, mitochondrial [Brassica rapa]
BnaA09G0077200ZS	BnaA09g05870D [Brassica napus]
BnaC08G0437000ZS	unnamed protein product [Brassica oleracea]
BnaA01G0079300ZS	uncharacterized protein BNAA01G07550D isoform X2 [Brassica napus]
BnaC02G0193800ZS	pentatricopeptide repeat-containing protein At5g50990-like [Brassica napus]
Bnascaffold0025G0018900ZS	BnaCnng49580D, partial [Brassica napus]
BnaA09G0307700ZS	unnamed protein product [Brassica oleracea]
BnaA01G0031000ZS	hypothetical protein BRARA_A00305 [Brassica rapa]
Bnascaffold0027G0041000ZS	photosystem I subunit VII (chloroplast) [Chorispora tenella]
BnaC05G0041600ZS	unnamed protein product, partial [Brassica oleracea]
BnaC08G0482700ZS	uncharacterized protein LOC106414031 [Brassica napus]
BnaC07G0065400ZS	hypothetical protein DY000_00017344 [Brassica cretica]
BnaA05G0096100ZS	unnamed protein product [Brassica rapa]
BnaA09G0505700ZS	unnamed protein product [Brassica rapa]
BnaA09G0068900ZS	probable WRKY transcription factor 30 [Brassica napus]
BnaA01G0362300ZS	30S ribosomal protein S10, chloroplastic [Brassica napus]
BnaA05G0120500ZS	uncharacterized protein LOC106453593 [Brassica napus]
BnaC03G0637900ZS	unnamed protein product [Brassica oleracea]
BnaA03G0350900ZS	uncharacterized protein BNAA03G34740D [Brassica napus]
Bnascaffold0025G0021300ZS	unnamed protein product [Brassica rapa]
BnaA05G0049600ZS	E3 ubiquitin-protein ligase BRE1-like 1 isoform X2 [Brassica napus]
BnaC04G0504700ZS	PREDICTED: glutathione S-transferase F9 [Brassica oleracea var. oleracea]
BnaC01G0039000ZS	xanthine dehydrogenase 1-like isoform X1 [Brassica napus]
BnaC04G0150100ZS	PREDICTED: xyloglucan galactosyltransferase KATAMARI1 homolog [Brassica oleracea var. oleracea]
BnaA08G0297300ZS	BnaA08g26700D [Brassica napus]
Bnascaffold0027G0059600ZS	unnamed protein product [Brassica rapa]
BnaC06G0337200ZS	unnamed protein product [Brassica oleracea]
BnaC04G0037000ZS	BnaC04g52540D [Brassica napus]
BnaA07G0190700ZS	serine/threonine protein phosphatase 2A 57 kDa regulatory subunit B&apos; epsilon isoform isoform X1 [Brassica napus]
BnaC07G0115000ZS	PREDICTED: UDP-glucuronate 4-epimerase 6-like [Brassica oleracea var. oleracea]
BnaA09G0268400ZS	unnamed protein product [Brassica rapa]
BnaA02G0419500ZS	PREDICTED: WD repeat-containing protein 82-B isoform X1 [Brassica rapa]
BnaC07G0265900ZS	probable ribose-5-phosphate isomerase 2 [Brassica napus]
BnaC09G0019600ZS	protein transport protein sec23-like [Brassica napus]
BnaA03G0467500ZS	hypothetical protein BRARA_C04624 [Brassica rapa]
BnaC09G0177900ZS	BnaA02g25190D [Brassica napus]
BnaC08G0306500ZS	PREDICTED: putative F-box protein At1g57580 isoform X1 [Brassica oleracea var. oleracea]
BnaC02G0411500ZS	PREDICTED: mitochondrial carnitine/acylcarnitine carrier-like protein [Brassica rapa]
BnaA02G0370500ZS	BnaAnng11420D [Brassica napus]
BnaC07G0316700ZS	unnamed protein product [Brassica oleracea]
BnaC03G0574100ZS	unnamed protein product [Brassica oleracea]
BnaA09G0011600ZS	protein DETOXIFICATION 34-like [Brassica napus]
BnaC03G0538200ZS	probable glucan 1,3-alpha-glucosidase [Brassica napus]
BnaA05G0386800ZS	peroxidase 29 [Brassica napus]
BnaA01G0033100ZS	unnamed protein product [Brassica rapa]
YC_newGene_2161	PREDICTED: cytochrome P450 71B34-like [Brassica rapa]
BnaA01G0085600ZS	uncharacterized protein At4g28440 [Brassica napus]
BnaC02G0304100ZS	PREDICTED: uncharacterized protein LOC108820449 [Raphanus sativus]
BnaA01G0204000ZS	PREDICTED: ADP-ribosylation factor-like protein 5 [Brassica rapa]
Bnascaffold1706G0000100ZS	uncharacterized protein LOC106406126 isoform X2 [Brassica napus]
BnaA03G0500500ZS	phytolongin Phyl2.1 [Brassica napus]
BnaC06G0220600ZS	unnamed protein product [Brassica oleracea]
BnaA03G0314400ZS	transcription factor IIIB 60 kDa subunit-like [Brassica napus]
BnaA03G0585400ZS	BnaCnng40750D [Brassica napus]
BnaA03G0140300ZS	splicing factor-like protein 1 [Brassica napus]
YC_newGene_1209	FBD-associated F-box protein At5g38590-like [Brassica napus]
Bnascaffold0025G0008400ZS	hypothetical protein DY000_00022734 [Brassica cretica]
BnaC09G0611700ZS	BnaCnng02950D [Brassica napus]
BnaC01G0110800ZS	PREDICTED: 60S ribosomal protein L32-1 [Brassica rapa]
Bnascaffold0026G0053800ZS	BnaC04g02060D [Brassica napus]
BnaC02G0038700ZS	inactive TPR repeat-containing thioredoxin TTL3-like [Brassica napus]
BnaA03G0387400ZS	zinc finger CCCH domain-containing protein 18 isoform X1 [Brassica napus]
BnaC08G0529700ZS	PREDICTED: clathrin interactor 1 [Brassica oleracea var. oleracea]
BnaC07G0118100ZS	PREDICTED: ribonucleoside-diphosphate reductase small chain A [Brassica oleracea var. oleracea]
BnaC07G0213600ZS	uncharacterized protein LOC106395470 [Brassica napus]
BnaC09G0168200ZS	BnaC09g13090D [Brassica napus]
BnaA07G0352800ZS	protein WALLS ARE THIN 1 [Brassica napus]
BnaC04G0168300ZS	BnaC04g13330D [Brassica napus]
BnaA09G0619700ZS	BnaA09g45130D [Brassica napus]
BnaA10G0297900ZS	PREDICTED: ABC transporter I family member 20 isoform X1 [Brassica rapa]
BnaA06G0430600ZS	PREDICTED: glycine-rich protein A3-like [Brassica rapa]
BnaA05G0333800ZS	unnamed protein product [Brassica rapa]
BnaA01G0086100ZS	BnaAnng31370D [Brassica napus]
BnaA02G0148800ZS	PREDICTED: protein YLS7 [Brassica rapa]
BnaA05G0169300ZS	BnaA05g15120D [Brassica napus]
BnaC02G0070200ZS	hypothetical protein DY000_00015112, partial [Brassica cretica]
Bnascaffold0031G0001900ZS	unnamed protein product [Brassica rapa]
BnaA04G0024400ZS	PREDICTED: MATH domain and coiled-coil domain-containing protein At3g58410-like [Brassica rapa]
BnaA06G0341400ZS	PREDICTED: PHD finger protein ALFIN-LIKE 4 isoform X2 [Brassica oleracea var. oleracea]
BnaA08G0134200ZS	PREDICTED: uncharacterized protein LOC103834402 [Brassica rapa]
BnaA08G0178100ZS	unnamed protein product [Brassica rapa]
BnaA08G0273600ZS	transmembrane emp24 domain-containing protein p24delta7-like [Brassica napus]
BnaA10G0035200ZS	uncharacterized protein LOC106369504 [Brassica napus]
BnaC01G0282800ZS	unnamed protein product [Brassica oleracea]
BnaC08G0135300ZS	PREDICTED: defensin-like protein 242 [Brassica oleracea var. oleracea]
BnaC08G0288300ZS	DNA-(apurinic or apyrimidinic site) lyase isoform X1 [Brassica napus]
BnaA07G0303800ZS	putative phospholipid-transporting ATPase 9 [Brassica napus]
BnaC05G0161300ZS	respiratory burst oxidase homolog protein E isoform X2 [Brassica napus]
BnaC09G0025400ZS	unnamed protein product [Brassica oleracea]
BnaA07G0028900ZS	PREDICTED: ankyrin repeat domain-containing protein 2B [Brassica rapa]
BnaC06G0349400ZS	PREDICTED: xyloglucan galactosyltransferase KATAMARI1 homolog [Brassica oleracea var. oleracea]
BnaA08G0006200ZS	unnamed protein product [Brassica oleracea]
YC_newGene_6186	BnaC04g11550D [Brassica napus]
BnaC06G0395400ZS	unnamed protein product [Brassica oleracea]
BnaA04G0093600ZS	protease Do-like 10, mitochondrial [Brassica napus]
BnaC02G0465700ZS	probable E3 ubiquitin-protein ligase ARI3 [Brassica napus]
BnaA03G0343400ZS	hypothetical protein BRARA_C03587 [Brassica rapa]
BnaA05G0320900ZS	unnamed protein product [Brassica oleracea]
BnaC08G0201900ZS	PREDICTED: UDP-glycosyltransferase 90A2 [Brassica oleracea var. oleracea]
BnaA09G0406300ZS	berberine bridge enzyme-like 11 [Brassica napus]
BnaC07G0244600ZS	unnamed protein product [Brassica oleracea]
BnaC02G0300700ZS	BnaAnng32460D [Brassica napus]
BnaC08G0234400ZS	PREDICTED: mediator of RNA polymerase II transcription subunit 15a-like [Brassica oleracea var. oleracea]
BnaC03G0570700ZS	unnamed protein product [Brassica oleracea]
BnaA08G0175000ZS	uncharacterized protein LOC106359878 [Brassica napus]
BnaA03G0150500ZS	PREDICTED: ethylene-responsive transcription factor 15-like [Brassica rapa]
BnaA10G0074000ZS	PREDICTED: uncharacterized protein LOC103854402 [Brassica rapa]
BnaA08G0209900ZS	protein GRAVITROPIC IN THE LIGHT 1-like isoform X2 [Brassica napus]
BnaA04G0012700ZS	cytochrome P450 76C4-like [Brassica napus]
BnaC01G0263400ZS	PREDICTED: protein FMP32, mitochondrial-like [Brassica oleracea var. oleracea]
BnaC02G0522500ZS	basic leucine zipper 43-like [Brassica napus]
BnaA09G0075300ZS	BnaA09g05650D [Brassica napus]
BnaC08G0241200ZS	unnamed protein product [Brassica oleracea]
BnaA06G0375000ZS	ABC transporter B family member 19 isoform X2 [Brassica napus]
BnaC02G0123500ZS	zinc finger protein ZAT12-like [Brassica napus]
BnaC08G0224000ZS	BnaC08g15930D [Brassica napus]
BnaA04G0075200ZS	uncharacterized protein LOC106388403 isoform X1 [Brassica napus]
BnaC08G0456800ZS	protein THYLAKOID FORMATION 1, chloroplastic [Brassica napus]
BnaA08G0060700ZS	SCAMP3 [Arabidopsis thaliana]
BnaA06G0176700ZS	BnaA08g02400D [Brassica napus]
BnaA01G0326500ZS	PREDICTED: transcription factor TCP18-like isoform X2 [Brassica rapa]
YC_newGene_2945	meiosis regulator and mRNA stability factor 1-like isoform X1 [Brassica napus]
Bnascaffold0025G0008500ZS	1-acyl-sn-glycerol-3-phosphate acyltransferase 1, chloroplastic-like [Brassica napus]
BnaA08G0249200ZS	uncharacterized protein LOC106440750 [Brassica napus]
BnaC04G0074300ZS	exocyst complex component EXO70H1 [Brassica napus]
BnaC09G0074200ZS	unnamed protein product [Brassica oleracea]
BnaC09G0038100ZS	unnamed protein product [Brassica oleracea]
BnaC08G0195400ZS	BnaC08g13740D [Brassica napus]
BnaA04G0106000ZS	phenolic glucoside malonyltransferase 1-like [Brassica napus]
BnaC08G0149400ZS	PREDICTED: SNF2 domain-containing protein CLASSY 1-like isoform X4 [Brassica oleracea var. oleracea]
BnaC04G0056800ZS	probable pectinesterase/pectinesterase inhibitor 17 [Brassica napus]
BnaC03G0754400ZS	copper-transporting ATPase PAA1, chloroplastic-like [Brassica napus]
BnaC05G0559600ZS	PREDICTED: uncharacterized protein LOC103870989 [Brassica rapa]
BnaC02G0366200ZS	unnamed protein product [Brassica oleracea]
BnaC01G0501700ZS	tyrosine--tRNA ligase, chloroplastic/mitochondrial [Brassica napus]
BnaC09G0304700ZS	PREDICTED: subtilisin-like protease SBT3.3 [Brassica oleracea var. oleracea]
BnaA09G0346800ZS	BnaAnng22160D, partial [Brassica napus]
BnaC09G0035000ZS	PREDICTED: basic 7S globulin 2 [Brassica oleracea var. oleracea]
BnaC06G0335300ZS	uncharacterized protein LOC106402763 isoform X2 [Brassica napus]
BnaA08G0295200ZS	hypothetical protein DY000_00028303, partial [Brassica cretica]
BnaC07G0139600ZS	PREDICTED: uncharacterized protein LOC106302713 [Brassica oleracea var. oleracea]
BnaA05G0190800ZS	transcription factor VIP1-like [Brassica napus]
BnaC03G0448700ZS	F-box/WD-40 repeat-containing protein 1-like [Brassica napus]
BnaC02G0492900ZS	PREDICTED: nardilysin-like isoform X2 [Brassica rapa]
BnaC08G0474300ZS	hypothetical protein DY000_00015449 [Brassica cretica]
BnaA08G0141400ZS	copper-transporting ATPase PAA1, chloroplastic-like [Brassica napus]
BnaC02G0272900ZS	transcription factor GTE3, chloroplastic-like [Brassica napus]
Bnascaffold2585G0000100ZS	unnamed protein product [Brassica oleracea]
BnaA08G0046900ZS	WPP domain-containing protein 2-like [Brassica napus]
BnaC04G0612600ZS	probable RNA-binding protein ARP1 isoform X3 [Brassica napus]
BnaC08G0294300ZS	mitogen-activated protein kinase kinase kinase 17-like [Brassica napus]
BnaA06G0378100ZS	zinc finger AN1 domain-containing stress-associated protein 12 [Brassica napus]
BnaA04G0203100ZS	BnaA04g28800D [Brassica napus]
BnaA06G0334200ZS	early nodulin-like protein 3 [Brassica napus]
BnaA01G0163200ZS	uncharacterized protein LOC106444875 isoform X1 [Brassica napus]
BnaA04G0108600ZS	unnamed protein product [Brassica rapa]
BnaA04G0034000ZS	calmodulin 5 [Arabidopsis thaliana]
BnaA07G0131600ZS	unnamed protein product [Brassica rapa]
BnaC03G0609400ZS	mitogen-activated protein kinase kinase kinase 18-like [Brassica napus]
BnaA09G0337800ZS	BnaAnng22160D, partial [Brassica napus]
BnaC05G0109600ZS	protein root UVB sensitive 3-like isoform X2 [Brassica napus]
BnaC09G0300100ZS	unnamed protein product [Brassica oleracea]
BnaC05G0222500ZS	berberine bridge enzyme-like 4 [Brassica napus]
BnaA10G0166600ZS	uncharacterized protein LOC106369752 [Brassica napus]
BnaC01G0026200ZS	PREDICTED: uncharacterized protein LOC106313439 [Brassica oleracea var. oleracea]
BnaC01G0151700ZS	ADP-ribosylation factor GTPase-activating protein AGD7-like [Brassica napus]
BnaA09G0535800ZS	unnamed protein product [Brassica rapa]
BnaA09G0374500ZS	ran-binding protein 10 [Brassica napus]
YC_newGene_2975	tryptophan synthase beta chain 1-like isoform X2 [Brassica napus]
BnaA10G0168000ZS	PREDICTED: LOW QUALITY PROTEIN: uncharacterized protein LOC106315124 [Brassica oleracea var. oleracea]
BnaC04G0375500ZS	unnamed protein product [Brassica oleracea]
BnaC07G0415200ZS	unnamed protein product, partial [Brassica oleracea]
BnaA04G0252100ZS	PREDICTED: protein yippee-like [Brassica rapa]
BnaA05G0101600ZS	RRP12-like protein [Brassica napus]
BnaA10G0218900ZS	PREDICTED: uncharacterized protein LOC103846536 [Brassica rapa]
BnaA01G0159700ZS	LOW QUALITY PROTEIN: LRR receptor-like serine/threonine-protein kinase [Brassica napus]
BnaC09G0465100ZS	F-box protein At3g26010-like [Brassica napus]
BnaC07G0472700ZS	probable beta-1,3-galactosyltransferase 4 isoform X1 [Brassica napus]
BnaC04G0534800ZS	protein TIFY 5B [Brassica napus]
BnaC07G0292700ZS	unnamed protein product [Brassica oleracea]
Bnascaffold0267G0000100ZS	PREDICTED: uncharacterized protein LOC103854402 [Brassica rapa]
BnaA08G0037900ZS	probable inactive receptor kinase At1g48480 [Brassica napus]
BnaC07G0197100ZS	unnamed protein product [Brassica oleracea]
BnaC04G0577500ZS	E3 ubiquitin-protein ligase SHPRH-like [Brassica napus]
BnaA05G0432500ZS	golgin subfamily A member 5-like [Brassica napus]
BnaA04G0157700ZS	PREDICTED: probable small nuclear ribonucleoprotein G [Brassica rapa]
BnaA10G0165100ZS	BnaC02g09460D [Brassica napus]
BnaC01G0229900ZS	unnamed protein product, partial [Brassica oleracea]
BnaA08G0064100ZS	PREDICTED: uncharacterized protein LOC103840980 [Brassica rapa]
BnaC06G0034500ZS	BnaC06g40950D [Brassica napus]
BnaC09G0468000ZS	protein argonaute 9-like [Brassica napus]
BnaC02G0259600ZS	BnaC02g20770D [Brassica napus]
BnaA03G0165800ZS	PREDICTED: 60S ribosomal protein L18a-2-like [Brassica oleracea var. oleracea]
BnaA03G0322700ZS	PREDICTED: uncharacterized protein LOC103859383 [Brassica rapa]
BnaC01G0431900ZS	unnamed protein product [Brassica oleracea]
BnaC04G0227900ZS	PREDICTED: pentatricopeptide repeat-containing protein At4g21190 isoform X4 [Camelina sativa]
Bnascaffold0349G0000100ZS	protein NRT1/ PTR FAMILY 2.7 [Brassica napus]
BnaC06G0077800ZS	BnaC06g06340D [Brassica napus]
BnaC05G0173900ZS	prolyl endopeptidase-like [Brassica napus]
BnaA01G0221900ZS	protein bicaudal C homolog 1-A-like [Brassica napus]
BnaC09G0466600ZS	protein DETOXIFICATION 52 [Brassica napus]
BnaC03G0482600ZS	BnaC03g45080D [Brassica napus]
BnaC06G0106500ZS	BnaCnng18900D [Brassica napus]
BnaA02G0251600ZS	unnamed protein product [Brassica rapa]
BnaA02G0066500ZS	heat stress transcription factor A-1b-like [Brassica napus]
BnaC05G0572900ZS	probable arabinosyltransferase ARAD1 [Brassica napus]
BnaC01G0404400ZS	PREDICTED: protein CASP-like [Brassica oleracea var. oleracea]
BnaA09G0170500ZS	PREDICTED: 60S ribosomal protein L3-2-like isoform X1 [Raphanus sativus]
BnaC07G0171300ZS	BnaC07g12950D [Brassica napus]
Bnascaffold0899G0000100ZS	uncharacterized protein LOC111201456 [Brassica napus]
BnaC09G0550700ZS	probable beta-D-xylosidase 6 [Brassica napus]
BnaC01G0264300ZS	unnamed protein product [Brassica rapa]
BnaC03G0460900ZS	unnamed protein product [Brassica rapa]
BnaC09G0104100ZS	phosphopantothenoylcysteine decarboxylase subunit VHS3 [Brassica napus]
BnaA09G0635700ZS	uncharacterized protein LOC106369138 [Brassica napus]
BnaC08G0458800ZS	PREDICTED: dnaJ homolog subfamily B member 13 [Brassica oleracea var. oleracea]
BnaA08G0193200ZS	trafficking protein particle complex subunit 12-like [Brassica napus]
BnaC07G0289100ZS	PREDICTED: uncharacterized protein At4g04775-like [Brassica oleracea var. oleracea]
BnaC04G0073400ZS	photosynthetic NDH subunit of lumenal location 1, chloroplastic-like [Brassica napus]
BnaC01G0452300ZS	PREDICTED: extensin-like [Brassica oleracea var. oleracea]
Bnascaffold0279G0000200ZS	unnamed protein product [Brassica oleracea]
BnaA07G0179300ZS	unnamed protein product [Brassica rapa]
BnaC03G0507900ZS	protein EARLY-RESPONSIVE TO DEHYDRATION 7, chloroplastic-like [Brassica napus]
BnaA04G0105100ZS	unnamed protein product [Brassica rapa]
BnaC08G0224600ZS	cytosolic sulfotransferase 1-like [Brassica napus]
BnaA01G0328500ZS	WAT1-related protein At3g18200-like [Brassica napus]
BnaA06G0178700ZS	PREDICTED: uncharacterized protein LOC103873275 [Brassica rapa]
BnaA06G0375600ZS	uncharacterized protein LOC106349154 isoform X2 [Brassica napus]
BnaA01G0265200ZS	unnamed protein product, partial [Brassica rapa]
BnaC03G0305900ZS	unnamed protein product, partial [Brassica oleracea]
BnaC09G0036100ZS	putative small ubiquitin-related modifier 4 [Brassica napus]
BnaA07G0281100ZS	unnamed protein product [Brassica rapa]
BnaC02G0377900ZS	hypothetical protein DY000_00014821 [Brassica cretica]
BnaC04G0612000ZS	BnaAnng24950D [Brassica napus]
BnaC01G0165400ZS	unnamed protein product [Brassica oleracea]
BnaA04G0034600ZS	uncharacterized protein LOC111214992 [Brassica napus]
BnaC02G0225500ZS	B-box type zinc finger protein [Brassica rapa]
BnaA04G0108000ZS	uncharacterized protein LOC106446045 isoform X1 [Brassica napus]
BnaC02G0368200ZS	PREDICTED: probable aquaporin NIP5-1 [Brassica oleracea var. oleracea]
BnaC04G0058800ZS	hypothetical protein DY000_00021094 [Brassica cretica]
BnaC03G0753300ZS	dynamin-related protein 3A-like isoform X1 [Brassica napus]
BnaA09G0348800ZS	unnamed protein product [Brassica rapa]
BnaC03G0012900ZS	L-type lectin-domain containing receptor kinase VIII.2 [Brassica napus]
BnaA07G0131000ZS	RING-H2 finger protein ATL80-like [Brassica napus]
BnaC05G0559000ZS	PREDICTED: V-type proton ATPase subunit G1 [Brassica rapa]
BnaA06G0376100ZS	unnamed protein product [Brassica rapa]
BnaC03G0714500ZS	PREDICTED: E3 ubiquitin-protein ligase BOI-like [Brassica oleracea var. oleracea]
BnaA04G0106600ZS	PREDICTED: probable mitochondrial saccharopine dehydrogenase-like oxidoreductase At5g39410 [Brassica rapa]
BnaC03G0446700ZS	mannosyl-oligosaccharide 1,2-alpha-mannosidase MNS2-like [Brassica napus]
BnaA01G0090700ZS	eukaryotic translation initiation factor 4E-1-like [Brassica napus]
BnaA03G0404800ZS	protein COBRA [Brassica napus]
BnaA08G0048900ZS	mitogen-activated protein kinase kinase kinase 17-like [Brassica napus]
BnaC03G0787500ZS	BnaA08g01900D [Brassica napus]
BnaC09G0035600ZS	unnamed protein product [Brassica oleracea]
BnaC09G0083100ZS	uncharacterized protein At1g04910 [Brassica napus]
BnaC08G0293400ZS	unnamed protein product [Brassica oleracea]
BnaC08G0473400ZS	unnamed protein product [Brassica oleracea]
BnaC07G0139000ZS	uncharacterized protein BNAC07G09840D [Brassica napus]
BnaA05G0027200ZS	PREDICTED: uncharacterized protein LOC103866588 [Brassica rapa]
Bnascaffold2742G0000100ZS	BnaA09g04420D [Brassica napus]
BnaA10G0263100ZS	serine-rich 25 kDa antigen protein-like [Brassica napus]
BnaA05G0101000ZS	pentatricopeptide repeat-containing protein At2g34400-like [Brassica napus]
BnaA10G0122800ZS	BnaA10g29640D [Brassica napus]
BnaA10G0168600ZS	hypothetical protein BRARA_J01509 [Brassica rapa]
BnaC01G0028200ZS	probable serine protease EDA2 isoform X2 [Brassica napus]
BnaC05G0051800ZS	unnamed protein product [Brassica oleracea]
YC_newGene_2804	BnaC01g20070D [Brassica napus]
BnaC04G0322900ZS	unnamed protein product [Brassica oleracea]
BnaA03G0227700ZS	ribosomal RNA small subunit methyltransferase [Brassica napus]
BnaA03G0263800ZS	PREDICTED: vesicle-fusing ATPase-like [Brassica rapa]
BnaC07G0549700ZS	unnamed protein product [Brassica oleracea]
BnaA03G0122100ZS	PREDICTED: V-type proton ATPase subunit e1-like [Brassica rapa]
BnaA03G0523100ZS	unnamed protein product [Brassica rapa]
BnaC01G0442500ZS	polyadenylate-binding protein-interacting protein 4 [Brassica napus]
BnaC03G0702300ZS	BnaA09g28680D [Brassica napus]
BnaC06G0230400ZS	unnamed protein product [Brassica oleracea]
BnaC05G0495900ZS	PREDICTED: probable U3 small nucleolar RNA-associated protein 7 [Brassica oleracea var. oleracea]
BnaA05G0059800ZS	GDP-Man:Man(3)GlcNAc(2)-PP-Dol alpha-1,2-mannosyltransferase [Brassica napus]
BnaC05G0275900ZS	unnamed protein product [Brassica oleracea]
BnaC05G0109000ZS	BnaC05g10040D [Brassica napus]
BnaA10G0166000ZS	transcription factor E2FB isoform X2 [Brassica napus]
BnaA06G0420400ZS	60S ribosomal protein L3-1-like isoform X1 [Brassica napus]
BnaA10G0216900ZS	PREDICTED: uncharacterized protein LOC103846509 [Brassica rapa]
BnaA01G0094100ZS	unnamed protein product [Brassica rapa]
BnaC03G0437700ZS	F-box/kelch-repeat protein At3g16740-like [Brassica napus]
BnaC03G0482000ZS	PREDICTED: vacuolar protein sorting-associated protein 2 homolog 1 [Brassica oleracea var. oleracea]
BnaC05G0525500ZS	PREDICTED: elongation of fatty acids protein 3-like [Brassica oleracea var. oleracea]
BnaC09G0466000ZS	PREDICTED: mitochondrial dicarboxylate/tricarboxylate transporter DTC [Brassica oleracea var. oleracea]
BnaC09G0100700ZS	PREDICTED: glutaredoxin-C3 [Brassica oleracea var. oleracea]
BnaA06G0261800ZS	unnamed protein product [Brassica oleracea]
BnaC01G0351100ZS	probable pectinesterase 29 [Brassica napus]
BnaA02G0251000ZS	PREDICTED: uncharacterized protein LOC103853334 [Brassica rapa]
BnaC05G0449900ZS	PREDICTED: VQ motif-containing protein 19 [Brassica oleracea var. oleracea]
BnaC09G0554100ZS	E3 ubiquitin-protein ligase RING1-like [Brassica napus]
BnaC05G0327500ZS	DEAD-box ATP-dependent RNA helicase FANCM-like [Brassica napus]
BnaA09G0232800ZS	PREDICTED: external alternative NAD(P)H-ubiquinone oxidoreductase B2, mitochondrial [Brassica rapa]
BnaC08G0119300ZS	BnaC08g09000D [Brassica napus]
BnaA02G0068500ZS	phytoene synthase, chloroplastic-like [Brassica napus]
BnaC03G0157900ZS	BnaC03g15630D [Brassica napus]
BnaC06G0108500ZS	uncharacterized protein ycf45-like [Brassica napus]
BnaA10G0019200ZS	PREDICTED: LOW QUALITY PROTEIN: serine/threonine-protein kinase tricorner [Brassica rapa]
BnaC03G0743500ZS	PREDICTED: auxin-induced protein 15A-like [Brassica oleracea var. oleracea]
BnaC01G0403300ZS	uracil-DNA glycosylase, mitochondrial-like [Brassica napus]
BnaC02G0259000ZS	unnamed protein product [Brassica oleracea]
BnaA01G0359100ZS	dirigent protein 22-like [Brassica napus]
BnaC06G0269800ZS	unnamed protein product [Brassica oleracea]
BnaC09G0422800ZS	transcription factor DIVARICATA-like [Brassica napus]
BnaC09G0047100ZS	PREDICTED: GATA transcription factor 23-like [Brassica oleracea var. oleracea]
BnaA05G0441900ZS	pre-mRNA-splicing factor CWC22 homolog [Brassica napus]
BnaA06G0130200ZS	RING-H2 finger protein ATL79-like [Brassica napus]
BnaC07G0397700ZS	BnaC07g32770D [Brassica napus]
YC_newGene_8099	unnamed protein product [Brassica oleracea]
Bnascaffold2276G0000200ZS	BnaA09g02460D [Brassica napus]
BnaA05G0394800ZS	TSA1-like protein [Brassica napus]
BnaA08G0111300ZS	protein DOG1-like 3 [Brassica napus]
Bnascaffold0934G0000100ZS	BnaA09g04420D [Brassica napus]
BnaC02G0451400ZS	PREDICTED: cytochrome P450 71B34-like [Brassica oleracea var. oleracea]
BnaC05G0409200ZS	unnamed protein product, partial [Brassica oleracea]
BnaC05G0462700ZS	PREDICTED: probable GTP diphosphokinase RSH2, chloroplastic [Brassica oleracea var. oleracea]
BnaA09G0011000ZS	PREDICTED: uncharacterized protein LOC103836932 [Brassica rapa]
BnaA06G0311300ZS	unnamed protein product, partial [Brassica rapa]
BnaC06G0290300ZS	transcription factor bHLH96-like isoform X1 [Brassica napus]
BnaA03G0282400ZS	classical arabinogalactan protein 11 [Brassica napus]
BnaA09G0266400ZS	hypothetical protein DY000_00003015 [Brassica cretica]
BnaC08G0308500ZS	unnamed protein product, partial [Brassica oleracea]
BnaA01G0204600ZS	receptor like protein 30-like [Brassica napus]
BnaC02G0083700ZS	cation/calcium exchanger 2 [Brassica napus]
BnaA01G0085000ZS	NAC domain-containing protein 73 [Brassica napus]
BnaC05G0043100ZS	uncharacterized protein BNAC05G04090D isoform X1 [Brassica napus]
BnaC03G0091500ZS	uncharacterized protein LOC106385587 [Brassica napus]
BnaC07G0318700ZS	unnamed protein product [Brassica oleracea]
BnaC04G0192800ZS	BnaC04g15440D [Brassica napus]
BnaA05G0401200ZS	squamosa promoter-binding-like protein 5 [Brassica napus]
BnaC07G0115600ZS	BnaCnng35490D [Brassica napus]
BnaC03G0536200ZS	unnamed protein product [Brassica oleracea]
BnaC06G0319300ZS	signal recognition particle subunit SRP72-like [Brassica napus]
BnaC09G0019000ZS	centrosome-associated protein CEP250-like [Brassica napus]
BnaC09G0323500ZS	PREDICTED: autophagy-related protein 16-like [Camelina sativa]
BnaC04G0593800ZS	uncharacterized protein BNAC04G48900D [Brassica napus]
BnaA07G0257800ZS	disease resistance protein CHS1-like [Brassica napus]
YC_newGene_699	BnaC09g15520D [Brassica napus]
BnaC05G0254700ZS	PREDICTED: uncharacterized protein LOC106294313 [Brassica oleracea var. oleracea]
BnaA03G0099500ZS	PREDICTED: interactor of constitutive active ROPs 3-like [Brassica rapa]
BnaA05G0388800ZS	60S ribosomal protein L19-2-like [Brassica napus]
BnaC07G0213000ZS	protein DA1-related 5 isoform X1 [Brassica napus]
BnaC05G0010700ZS	BnaC05g00900D [Brassica napus]
BnaC07G0163900ZS	unnamed protein product [Brassica oleracea]
BnaC06G0093500ZS	myb family transcription factor PHL6 [Brassica napus]
BnaA03G0045500ZS	probable E3 ubiquitin-protein ligase ARI5 [Brassica napus]
BnaA03G0313300ZS	PREDICTED: cell division control protein 48 homolog A-like [Brassica rapa]
BnaA06G0430000ZS	dnaJ homolog subfamily C member 2 [Brassica napus]
BnaC03G0811100ZS	PREDICTED: uncharacterized protein LOC106335434 [Brassica oleracea var. oleracea]
YC_newGene_4849	probable choline kinase 3 [Brassica napus]
BnaA05G0124900ZS	BnaA05g11260D [Brassica napus]
BnaA07G0080800ZS	uncharacterized protein LOC106357900 [Brassica napus]
BnaC02G0036700ZS	unnamed protein product [Brassica oleracea]
BnaC01G0343800ZS	BnaC01g43350D [Brassica napus]
BnaC03G0182200ZS	hypothetical protein DY000_00004791, partial [Brassica cretica]
BnaC09G0166200ZS	PREDICTED: probable aminotransferase ACS10 [Brassica oleracea var. oleracea]
BnaA03G0354500ZS	uncharacterized protein LOC106439547 [Brassica napus]
BnaC04G0166300ZS	BnaC04g13560D [Brassica napus]
BnaC06G0220000ZS	PREDICTED: 54S ribosomal protein L51, mitochondrial-like isoform X2 [Brassica rapa]
YC_newGene_2767	B3 domain-containing protein REM7-like isoform X1 [Brassica napus]
BnaC07G0116100ZS	probable glucan endo-1,3-beta-glucosidase A6 [Brassica napus]
BnaC02G0550100ZS	dof zinc finger protein DOF5.7-like [Brassica napus]
BnaC03G0583200ZS	BnaCnng11930D [Brassica napus]
BnaA01G0088100ZS	probable transcription factor KAN3 [Brassica napus]
Bnascaffold1533G0000500ZS	BnaAnng22160D, partial [Brassica napus]
BnaC02G0104700ZS	unnamed protein product, partial [Brassica rapa]
BnaA02G0146800ZS	PREDICTED: protein SHI RELATED SEQUENCE 7 [Brassica oleracea var. oleracea]
BnaC03G0670800ZS	PREDICTED: putative ER lumen protein-retaining receptor C28H8.4 [Brassica oleracea var. oleracea]
BnaA06G0064700ZS	pentatricopeptide repeat-containing protein At1g10270-like [Brassica napus]
BnaC07G0129400ZS	PREDICTED: obg-like ATPase 1 [Brassica oleracea var. oleracea]
BnaA09G0023200ZS	uncharacterized protein LOC106435592 [Brassica napus]
BnaA04G0023300ZS	PREDICTED: multiprotein-bridging factor 1b-like [Brassica oleracea var. oleracea]
Bnascaffold0025G0036500ZS	BnaC09g15190D [Brassica napus]
YC_newGene_3575	unnamed protein product [Brassica oleracea]
BnaC02G0047700ZS	PREDICTED: thioredoxin-related transmembrane protein 2-like [Brassica oleracea var. oleracea]
BnaA01G0415900ZS	uncharacterized protein LOC106349214 [Brassica napus]
BnaC05G0087100ZS	15-cis-zeta-carotene isomerase, chloroplastic-like [Brassica napus]
BnaA08G0176100ZS	PREDICTED: heat shock 70 kDa protein 6, chloroplastic-like [Brassica rapa]
BnaA09G0481900ZS	unnamed protein product [Brassica rapa]
BnaC03G0399200ZS	unnamed protein product [Brassica oleracea]
BnaC05G0014100ZS	PREDICTED: uncharacterized 17.2 kDa protein in melC2-rnhH intergenic region isoform X2 [Brassica oleracea var. oleracea]
YC_newGene_4323	PREDICTED: uncharacterized protein LOC103830077 isoform X1 [Brassica rapa]
BnaA07G0026900ZS	BnaA07g02790D [Brassica napus]
BnaA02G0137800ZS	BnaA02g10140D [Brassica napus]
BnaA07G0121400ZS	transcription factor MYB3 [Brassica napus]
BnaC08G0030500ZS	unnamed protein product, partial [Brassica oleracea]
BnaA06G0060100ZS	unnamed protein product [Brassica rapa]
BnaC02G0100100ZS	uncharacterized protein BNAA02G04750D [Brassica napus]
BnaC08G0286300ZS	unnamed protein product [Brassica oleracea]
BnaC02G0554700ZS	BnaC02g44000D [Brassica napus]
BnaA03G0391200ZS	PREDICTED: nuclear transcription factor Y subunit B-7-like [Brassica rapa]
BnaC03G0210200ZS	WAT1-related protein At2g37460-like [Brassica napus]
BnaC09G0489900ZS	PREDICTED: DELLA protein RGL3 [Brassica oleracea var. oleracea]
BnaA08G0273000ZS	probable fucosyltransferase 8 [Brassica napus]
Bnascaffold0036G0000200ZS	unnamed protein product [Brassica oleracea]
BnaA02G0174500ZS	zinc finger protein CONSTANS-LIKE 6-like [Brassica napus]
BnaA08G0008200ZS	PREDICTED: DEAD-box ATP-dependent RNA helicase 20 [Brassica rapa]
BnaC01G0387800ZS	BnaCnng10810D [Brassica napus]
[truncated: 102,722 more rows]
