# Supplementary material for: Auxin-regulated timing of transition from vegetative to reproductive growth in rapeseed (Brassica napus L.) under different nitrogen application rates
Source: Front Plant Sci. 2022 Sep 9;13:927662. doi: 10.3389/fpls.2022.927662 (PMC9501695; doi:10.3389/fpls.2022.927662)
Supplement: Supplementary Table S4 — Genes were identified in correlation to auxin biosynthesis. [file Table_4.XLSX]

## Sheet: CYP79B
ID	T0N1V1	T0N2V1	T0N3V1	T1N1V1	T1N2V1	T1N3V1	T2N1V1	T2N2V1	T2N3V1	T3N1V1	T3N2V1	T3N3V1	T4N1V1	T4N2V1	T4N3V1
BnaA01G0008700ZS	145.106	117.052	267.091	157.864	150.619	169.021	17.31	111.177	148.968	27.9652	38.1498	33.3356	16.0396	31.4877	95.2406
BnaC01G0010200ZS	213.564	168.964	296.839	231.401	224.271	212.732	24.9976	168.686	198.095	43.4072	48.4249	45.4832	34.4925	75.3589	176.799
BnaC03G0681300ZS	6.37962	5.40438	17.1576	13.8489	5.30613	6.10104	0.756477	5.48201	10.1529	0.608377	1.62783	1.2956	1.05437	0.477238	4.94257
BnaC07G0541500ZS	88.2249	56.408	168.598	105.798	56.6804	72.7888	9.28784	68.4299	86.277	11.0497	13.2691	21.4135	11.5711	14.968	52.33
BnaA04G0145000ZS	15.3065	12.0631	41.0686	16.4971	28.6181	36.2234	1.99315	7.8336	26.2023	1.92549	2.03525	1.00249	1.02458	1.89628	16.7843
BnaC04G0436200ZS	20.3921	13.1296	49.6908	16.5959	35.3061	42.6012	1.98447	7.87068	25.1623	4.60088	2.40037	1.71982	0.667373	2.36179	16.0282

## Sheet: NIT
ID	T0N1V1	T0N2V1	T0N3V1	T1N1V1	T1N2V1	T1N3V1	T2N1V1	T2N2V1	T2N3V1	T3N1V1	T3N2V1	T3N3V1	T4N1V1	T4N2V1	T4N3V1
BnaA02G0068000ZS	113.63	105.497	107.701	76.5416	107.307	138.209	57.8541	113.481	130.062	83.7824	50.9812	44.3845	76.9268	92.5506	115.173
BnaA04G0200300ZS	6.20935	3.64296	22.6984	5.12047	5.73661	10.4881	1.03802	5.45559	8.73379	7.8616	5.355	4.99834	2.16351	3.43349	8.93458
BnaA06G0190300ZS	7.55491	4.86412	9.23567	4.04023	4.94448	5.38116	7.04043	6.18108	5.6175	10.9782	7.55847	4.62777	6.03641	6.2642	7.0026
BnaC02G0078200ZS	364.821	323.73	323.739	293.408	388.102	495.659	169.796	324.827	395.609	308.169	211.092	152.496	186.261	224.09	290.237
BnaC04G0505800ZS	18.2956	10.8033	37.9508	12.1302	12.327	21.6669	5.60906	11.5107	17.7029	24.9123	11.6964	8.44968	5.33882	6.21007	13.221

## Sheet: AMI1
ID	T0N1V1	T0N2V1	T0N3V1	T1N1V1	T1N2V1	T1N3V1	T2N1V1	T2N2V1	T2N3V1	T3N1V1	T3N2V1	T3N3V1	T4N1V1	T4N2V1	T4N3V1
BnaC01G0276400ZS	7.95313	6.13192	6.9647	8.04781	6.87042	6.35349	3.43019	5.22283	4.19854	5.57166	4.79931	4.15709	4.03929	5.47699	4.67811
BnaC02G0417800ZS	7.21298	5.50747	6.11435	7.55662	6.29658	5.84912	2.92716	4.71003	3.6632	5.09406	4.47758	3.7009	3.54742	4.86285	4.05199

## Sheet: ASA
ID	T0N1V1	T0N2V1	T0N3V1	T1N1V1	T1N2V1	T1N3V1	T2N1V1	T2N2V1	T2N3V1	T3N1V1	T3N2V1	T3N3V1	T4N1V1	T4N2V1	T4N3V1
BnaA03G0021000ZS	72.7304	48.1212	179.516	70.9836	45.0196	46.3419	19.2076	62.5349	69.8863	10.3959	12.9639	26.0829	19.2644	28.1826	49.6456
BnaA03G0229800ZS	5.05915	5.93772	5.13422	5.29801	6.76204	7.07301	10.1697	6.63409	6.93227	5.647	5.57423	3.97554	9.63282	9.19162	8.26987
BnaA10G0273300ZS	218.779	56.6308	280.102	98.3819	32.8679	43.9645	4.82864	94.2568	70.5456	3.91252	3.73602	9.47056	4.86819	32.1771	42.5966
BnaC03G0025600ZS	124.919	71.4143	297.671	98.1939	80.41	87.2328	26.0466	106.013	119.606	20.5873	20.2591	32.5422	25.166	45.8363	100.552
BnaC03G0270600ZS	7.26743	7.72568	7.4287	9.49421	10.7718	10.0103	10.7462	7.35161	8.75445	9.93397	10.1733	6.945	7.34096	8.09414	8.68691
BnaC03G0270700ZS	5.40599	4.62911	3.51888	3.08177	5.84095	5.1173	6.33979	5.84592	5.10674	5.23093	4.76457	4.98618	7.9654	7.30398	8.02683
BnaC09G0590700ZS	120.342	51.5394	161.899	73.0052	72.5144	61.396	11.3749	75.016	67.1023	9.93484	8.283	11.2493	11.4051	37.7576	64.8604

## Sheet: TSA1
ID	T0N1V1	T0N2V1	T0N3V1	T1N1V1	T1N2V1	T1N3V1	T2N1V1	T2N2V1	T2N3V1	T3N1V1	T3N2V1	T3N3V1	T4N1V1	T4N2V1	T4N3V1
BnaA09G0026900ZS	10.813	18.6776	11.5194	12.3975	20.7483	21.4363	25.6391	18.5873	18.7555	19.3708	16.0131	11.7715	26.0532	24.4414	25.9221
BnaA09G0505300ZS	162.229	114.334	451.748	193.871	222.843	178.647	31.3227	183.422	257.902	34.4159	30.9185	24.6546	34.0835	103.215	248.101
BnaC08G0346300ZS	179.486	109.805	554.763	227.006	267.522	250.669	27.0615	213.998	317.196	29.0728	23.3745	23.2243	27.9732	92.1888	279.388
BnaC09G0011700ZS	6.46955	8.68243	7.30966	5.59076	6.20589	7.17473	9.37937	7.81518	8.49124	6.59015	6.4015	4.14434	10.2796	10.6403	10.6796

## Sheet: TSB1
ID	T0N1V1	T0N2V1	T0N3V1	T1N1V1	T1N2V1	T1N3V1	T2N1V1	T2N2V1	T2N3V1	T3N1V1	T3N2V1	T3N3V1	T4N1V1	T4N2V1	T4N3V1
BnaA03G0495700ZS	41.0889	25.4127	110.64	38.1644	34.7578	36.5704	12.5712	39.0797	47.7852	18.7683	13.9572	15.5158	13.4859	22.9562	38.1583
BnaA10G0110000ZS	83.0069	50.3702	204.539	83.7102	108.706	86.3734	19.9141	92.0127	127.569	26.696	22.0163	20.0538	21.2425	38.1554	102.766
BnaC07G0471900ZS	48.3687	32.0334	92.8757	42.3785	54.0501	55.5706	17.5063	46.4135	73.3321	17.2732	14.5027	14.221	17.9539	27.0701	52.4708
BnaC09G0373500ZS	165.597	102.977	388.294	175.003	217.334	176.746	29.6383	163.034	188.478	32.2615	25.5918	24.9281	30.9068	85.598	202.798
BnaA07G0168200ZS	4.22676	4.65626	6.13238	6.42614	4.55628	5.74258	4.98348	5.61852	5.01509	4.19954	6.50969	6.63262	4.31015	4.55709	3.59251
BnaC04G0379500ZS	51.2257	35.7714	66.6326	57.6609	33.4842	38.5545	33.0785	85.8747	60.1216	16.9111	18.4072	25.2999	22.7513	25.7078	29.1703
