# Supplementary material for: Auxin-regulated timing of transition from vegetative to reproductive growth in rapeseed (Brassica napus L.) under different nitrogen application rates
Source: Front Plant Sci. 2022 Sep 9;13:927662. doi: 10.3389/fpls.2022.927662 (PMC9501695; doi:10.3389/fpls.2022.927662)
Supplement: Supplementary Table S5 — Genes were identified in correlation to auxin signaling transduction. [file Table_5.XLSX]

## Sheet: AXU-IAA
ID	T0N1V1	T0N2V1	T0N3V1	T1N1V1	T1N2V1	T1N3V1	T2N1V1	T2N2V1	T2N3V1	T3N1V1	T3N2V1	T3N3V1	T4N1V1	T4N2V1	T4N3V1
BnaA01G0084100ZS	9.22114	8.69398	8.4943	8.72953	9.95613	9.00972	7.62805	8.85125	7.79145	8.22512	6.72741	4.49301	9.00302	10.3748	8.94115
BnaA01G0295700ZS	17.6224	18.9795	8.38554	21.4181	8.08012	10.4945	7.00361	7.70447	5.62309	13.3597	10.3918	5.76844	15.0076	19.9338	14.0206
BnaA01G0341500ZS	10.8547	2.10885	3.41876	3.14928	4.58075	4.60617	5.423	4.35906	3.12368	14.5998	7.10661	3.07641	2.94504	4.59627	4.30031
BnaA03G0160600ZS	2.92833	6.93927	2.53623	4.02473	11.4896	11.6239	10.2269	4.3297	6.00426	10.0342	10.0576	5.26494	6.35801	6.94769	7.75564
BnaA03G0375000ZS	16.9118	31.4142	10.1263	15.9736	4.36028	7.52509	4.64918	6.00691	5.6143	2.86828	2.26154	3.47596	13.5287	18.932	5.41307
BnaA03G0375100ZS	13.5354	6.74347	10.0822	4.12948	5.8554	5.08915	3.63466	3.85953	4.10282	3.41111	1.51725	1.12805	6.5231	6.15751	5.82308
BnaA04G0148100ZS	21.2624	40.9921	16.6366	25.4544	54.4951	46.0749	48.4549	26.8501	30.4678	39.0474	35.4758	23.356	44.3983	44.7166	41.8672
BnaA05G0109300ZS	12.4102	20.1097	9.43655	15.6112	41.2965	38.6176	32.9771	15.9588	20.0584	25.0251	23.6373	13.8031	27.5345	33.5172	31.3415
BnaA05G0331100ZS	4.63749	4.17801	1.83459	1.79556	3.77447	3.04638	5.20761	3.06686	2.76966	9.73676	6.18893	4.64503	10.5061	9.39684	7.34239
BnaA05G0331200ZS	26.9436	43.1331	22.4596	55.7371	33.4659	43.9336	22.5908	27.028	25.5838	41.4875	36.021	30.5735	31.7522	55.9686	36.0395
BnaA05G0390500ZS	82.1876	38.9486	30.5681	41.6171	37.187	45.6947	31.6096	51.7623	32.1483	46.6484	33.7555	24.4478	30.0664	46.0213	38.8347
BnaA05G0481400ZS	52.3679	42.161	29.9389	29.6999	31.9057	40.0589	29.5627	26.1209	32.5067	45.6554	41.6291	39.4274	34.2751	41.6201	34.0926
BnaA06G0021000ZS	122.28	92.8352	63.3652	30.2977	16.51	18.5157	19.0149	67.3471	24.6245	24.5536	18.989	41.8288	20.4475	34.4888	14.5544
BnaA06G0305700ZS	80.1028	105.85	69.8987	91.2173	113.834	107.412	137.575	108.166	105.07	103.03	98.0953	85.4127	138.408	134.628	132.086
BnaA06G0339500ZS	28.8576	11.7847	10.0549	18.3464	15.6495	21.4827	15.9949	11.7969	11.8092	30.597	19.9991	12.3684	6.03777	7.86493	6.36154
BnaA08G0020100ZS	28.2386	74.8228	7.44306	13.43	6.2174	7.08596	6.84583	45.552	16.0675	6.8747	7.60973	18.9699	11.8131	14.9544	7.12738
BnaA08G0089500ZS	0.754638	4.00158	1.20441	3.79605	5.88072	6.88947	7.01133	2.0891	3.8391	6.10312	9.40925	3.79245	6.17029	6.53104	12.6721
BnaA08G0316300ZS	5.41679	5.52164	2.61223	1.99371	5.62304	4.52294	4.79839	4.24689	5.65473	10.7242	4.88991	3.69636	7.8439	5.78643	6.03788
BnaA09G0062800ZS	25.6407	6.51983	8.548	11.7279	8.60027	9.14281	10.474	5.1834	5.48156	14.0876	8.69973	5.8797	4.87992	4.50667	3.51538
BnaA09G0092300ZS	22.1263	30.6904	18.5	33.226	45.1624	43.0008	39.8489	26.882	28.806	34.5083	36.8631	29.3333	21.256	27.8855	26.9527
BnaA09G0191300ZS	1.26979	4.19501	0.997537	7.04965	10.3058	8.6819	6.49379	3.99766	4.85909	6.6762	8.01145	4.50822	7.77554	6.04518	10.654
BnaA09G0684300ZS	4.24235	15.5481	3.46635	9.69874	11.7841	10.2273	7.92183	8.95066	6.21887	7.88526	5.47195	6.82393	6.18873	16.0809	8.76783
BnaA09G0706200ZS	12.9909	40.9476	6.96064	32.5529	39.1704	29.5131	31.9221	26.2534	18.9357	33.8755	27.0243	26.3059	26.2205	43.3584	32.4155
BnaA10G0027200ZS	3.64583	6.80634	3.70276	6.08611	11.6888	12.2798	14.2122	6.32141	8.05153	11.3328	10.1328	6.53892	8.98038	10.2508	8.47646
BnaC01G0365200ZS	12.0001	8.36482	4.90888	10.3267	2.23637	3.97338	1.9173	2.75364	2.38658	5.79469	3.62457	2.68634	3.84862	6.94222	4.52548
BnaC01G0421700ZS	14.5697	4.07484	6.07959	5.81241	8.31639	8.70547	7.34779	4.79408	4.35048	37.1269	18.5899	8.35084	3.88969	6.78528	5.46757
BnaC01G0513400ZS	58.79	22.2091	14.2369	11.056	7.40021	11.2469	4.18134	10.5429	5.8896	12.7126	4.77155	2.72923	4.78528	21.1541	8.46521
BnaC03G0187000ZS	2.90731	5.36273	3.17081	4.49652	11.5913	9.52432	10.4626	4.69634	5.80237	7.48755	6.8606	4.40227	7.19723	8.91527	8.40513
BnaC03G0412800ZS	12.0635	123.527	4.07003	104.147	73.1024	66.199	45.8596	65.9876	83.8962	39.9448	98.173	108.993	111.643	39.0837	106.135
BnaC03G0418000ZS	21.0018	5.36711	18.3579	8.08168	7.60481	10.6889	6.8204	7.49769	6.23838	18.3172	9.26948	3.16644	2.67794	7.54531	4.34151
BnaC03G0458800ZS	12.6479	19.8761	4.02151	5.00279	2.61681	3.38595	2.75289	2.12819	2.39593	2.9395	2.25617	1.63274	5.99943	14.4727	3.47521
BnaC03G0519100ZS	51.6814	71.5466	42.231	59.3526	75.93	69.6468	94.4477	72.3181	73.3968	60.7176	58.8022	49.9931	88.8933	89.3235	89.3072
BnaC03G0789100ZS	38.3667	92.8092	15.1918	23.4125	23.1718	22.7298	17.1981	63.8056	24.5471	22.6462	20.2981	27.4215	19.1568	30.7442	18.4212
BnaC04G0136800ZS	4.72826	8.51739	5.17759	6.01935	16.9511	15.4192	14.5528	6.93938	7.42784	11.4165	10.6904	6.14145	12.1319	12.6973	13.4388
BnaC04G0440300ZS	18.2982	33.8373	14.7438	21.8934	44.7172	41.5055	42.5745	27.7954	30.0121	42.4667	38.3073	25.9496	41.3026	45.0555	40.9025
BnaC05G0024900ZS	6.8372	8.54809	8.31311	8.10494	6.59767	7.30065	5.20716	7.77327	4.79268	6.67364	7.37468	6.75394	5.86413	7.21153	4.71839
BnaC05G0028500ZS	3.48084	7.24617	1.80193	4.87872	8.82315	7.8747	8.54041	5.12258	5.73201	7.18767	8.67751	6.52842	7.38212	6.54072	6.84618
BnaC05G0350100ZS	11.3939	10.3163	6.21077	5.12905	10.3473	7.83768	17.2028	9.4415	8.47958	35.9746	18.3641	12.7762	24.5399	18.7771	14.5056
BnaC05G0350300ZS	44.3048	72.5723	41.2553	92.3509	59.5997	75.0764	37.1172	50.1365	44.864	73.453	60.9083	50.4297	57.0492	91.4322	65.306
BnaC05G0436000ZS	65.4835	27.7759	26.077	33.0716	38.0663	38.6166	31.4142	37.615	25.1658	55.1046	33.8605	24.2763	27.295	40.0674	33.6076
BnaC05G0544100ZS	62.8895	80.1292	45.2767	57.3632	86.2174	89.8163	68.9641	41.987	59.1653	131.473	105.067	83.9791	87.6349	81.3996	81.1695
BnaC06G0061200ZS	151.767	125.354	83.6526	38.7262	32.1439	32.4049	24.4096	109.079	41.6736	49.3095	32.8257	75.2466	32.2707	52.802	31.3733
BnaC07G0354700ZS	51.9689	14.0816	17.3589	20.1938	18.6109	17.6772	23.1863	16.2945	16.2892	40.7354	19.7339	13.3916	7.59871	7.87162	5.32924
BnaC08G0127600ZS	3.4393	15.8486	2.37318	15.0362	14.4448	18.6475	9.78189	8.0761	9.34529	9.30761	12.9202	10.2108	15.2421	19.627	20.3496
BnaC09G0089400ZS	30.7909	39.2713	24.5759	39.6938	47.7515	44.9398	41.3167	35.7971	33.4155	43.6135	39.6691	36.3617	30.645	35.0597	37.0189
BnaC09G0220200ZS	23.6701	63.0107	20.8116	103.137	133.524	101.366	100.219	52.8757	68.2715	98.2197	122.28	70.0065	110.455	69.1939	151.859
BnaC09G0260400ZS	33.1795	32.6264	28.8853	54.3009	57.4177	52.3655	42.1856	26.975	30.9651	54.2885	55.3113	44.5242	22.1982	24.0312	21.5072

## Sheet: TIR1
ID	T0N1V1	T0N2V1	T0N3V1	T1N1V1	T1N2V1	T1N3V1	T2N1V1	T2N2V1	T2N3V1	T3N1V1	T3N2V1	T3N3V1	T4N1V1	T4N2V1	T4N3V1
BnaA03G0267400ZS	9.98579	13.5903	8.66046	9.4343	24.8853	23.0747	20.3764	9.1563	8.81057	29.874	17.6062	6.77038	13.2975	18.4376	14.8327
BnaA04G0003900ZS	9.65334	6.64677	8.29697	6.302	13.8647	12.4745	11.1645	4.77844	5.79454	18.8921	17.2977	7.07529	7.6947	9.55786	9.09741
BnaA09G0568100ZS	9.69772	5.57378	8.93234	4.57515	8.26991	7.88034	8.35139	5.15863	4.93203	10.4817	7.77834	5.12498	5.83871	7.32996	5.98856
BnaC03G0320100ZS	4.02027	6.24636	5.44796	3.30531	10.2351	10.582	10.4478	5.32134	4.44875	12.5767	7.27679	3.08307	6.74369	9.15592	7.90909
BnaC04G0258600ZS	6.31419	5.15223	5.66059	3.8403	9.90987	9.94257	8.2589	3.11471	3.85361	15.6028	10.9039	5.66966	5.05785	6.33186	5.93924
BnaC06G0238400ZS	5.16703	6.30311	4.92062	3.6188	12.1436	10.8218	8.82747	3.84113	4.06642	16.265	12.8587	6.49869	5.65294	8.3231	6.89165
BnaC08G0417600ZS	13.2201	7.14379	11.7529	6.13978	9.95119	9.5415	9.62514	7.3886	6.29584	12.036	9.54531	6.02289	6.86604	9.27002	7.93652

## Sheet: ARF
ID	T0N1V1	T0N2V1	T0N3V1	T1N1V1	T1N2V1	T1N3V1	T2N1V1	T2N2V1	T2N3V1	T3N1V1	T3N2V1	T3N3V1	T4N1V1	T4N2V1	T4N3V1
BnaA01G0267900ZS	20.1587	25.0744	18.4866	24.3389	32.5173	30.6746	24.7908	23.6501	24.0078	24.1148	25.6334	21.8604	24.8965	31.8549	30.3139
BnaA05G0104800ZS	12.4638	15.9921	11.8682	11.844	19.4	19.8291	24.8503	13.4066	15.4198	16.3318	15.6194	12.2142	23.5759	20.7564	18.6046
BnaA06G0139800ZS	10.1876	11.0437	7.43744	11.0738	16.7663	16.99	16.3942	12.0555	13.2596	13.8801	16.3363	13.3938	7.80049	10.5172	10.9177
BnaA07G0137300ZS	4.82488	4.21797	4.79749	4.3837	6.63149	7.02929	6.42302	5.10099	6.02966	4.21029	5.67443	4.17151	2.77801	4.79183	4.84913
BnaA08G0250200ZS	5.73454	6.02106	5.23705	6.80881	5.69929	6.30519	5.98457	6.49061	6.4349	4.31328	6.62324	6.11179	3.53639	3.98598	4.59973
BnaC01G0328100ZS	23.3537	21.1953	20.0249	20.4939	25.1973	24.773	21.8905	20.9784	20.1393	21.7934	21.4626	20.0878	20.8065	26.5828	22.8475
BnaC02G0118700ZS	5.9511	7.96967	4.6658	6.70613	11.1746	9.4488	12.7762	6.32704	7.98289	8.287	8.60394	7.59189	7.68491	7.30775	7.48885
BnaC04G0130700ZS	8.16225	10.5947	8.45771	7.31288	12.3082	12.7541	20.0835	10.6922	10.4615	12.2386	11.2605	7.66214	19.7873	16.4035	14.5788
BnaC04G0226900ZS	12.6936	12.4043	9.05481	16.6786	16.4833	14.5277	16.5805	11.7385	10.693	19.7372	19.4031	17.3069	7.64258	9.53473	8.34915
BnaC04G0530100ZS	8.54878	9.87964	8.90725	6.77766	12.4471	12.4169	18.2991	10.1451	9.50543	11.9134	10.5453	7.36432	12.5037	13.6972	11.7062
BnaC05G0168800ZS	5.7763	4.77082	5.3072	5.78591	7.51568	6.92429	8.19926	4.8881	5.60796	5.94191	7.84918	6.63084	3.98853	4.40946	5.07144
BnaC07G0199900ZS	11.33	10.8618	8.41793	11.1326	14.2332	13.5447	14.9156	11.3081	12.6174	9.97798	12.6629	11.544	6.90379	9.81476	9.6388
BnaC08G0256200ZS	15.7707	15.029	11.0633	16.4538	16.045	16.7339	19.4624	16.8432	16.7919	10.0517	14.1628	12.4289	9.60179	12.2504	13.3053
BnaC09G0458000ZS	13.0241	8.71397	9.99132	9.48219	11.1054	11.4493	11.5744	8.28726	8.10282	12.7281	10.6987	9.60385	11.6214	12.9082	10.9453

## Sheet: GH3
ID	T0N1V1	T0N2V1	T0N3V1	T1N1V1	T1N2V1	T1N3V1	T2N1V1	T2N2V1	T2N3V1	T3N1V1	T3N2V1	T3N3V1	T4N1V1	T4N2V1	T4N3V1
BnaA03G0053200ZS	10.1505	2.36699	22.8442	3.84954	2.78074	3.38344	3.40479	5.19662	4.91533	7.61167	4.76522	5.73001	3.5963	3.84132	3.24615
BnaA09G0032900ZS	34.658	28.7121	32.1423	36.1893	10.7767	10.8024	5.41025	45.9288	27.2605	5.36363	4.08524	13.998	7.77737	15.4042	15.4709
BnaA09G0587900ZS	4.25983	8.66302	3.59301	3.99303	6.14178	3.55814	1.92216	6.79244	6.19026	1.63557	3.08658	3.0519	3.2386	16.3711	16.129
BnaC09G0017400ZS	68.5626	96.6399	47.9745	118.37	21.3568	17.5904	7.17308	116.86	75.958	21.1696	20.8862	74.965	14.8647	23.2253	26.128

## Sheet: SAUR
A	T0N1V1	T0N2V1	T0N3V1	T1N1V1	T1N2V1	T1N3V1	T2N1V1	T2N2V1	T2N3V1	T3N1V1	T3N2V1	T3N3V1	T4N1V1	T4N2V1	T4N3V1
BnaA01G0125300ZS	2.9079	32.5924	2.2603	31.014	11.9914	10.7678	9.49867	29.1602	30.2125	5.35865	14.8402	32.6244	30.1689	11.0903	22.2509
BnaA05G0422600ZS	7.91254	16.7634	21.5252	17.7768	20.1836	21.5357	31.6115	19.1945	17.2541	43.3255	47.9531	26.684	20.9731	18.4733	20.8125
BnaA07G0353500ZS	2.57675	4.7404	2.25928	1.69246	5.64398	7.22673	11.6187	4.40824	7.70009	5.79643	5.62013	2.68978	4.41501	5.88962	4.50114
BnaA08G0133300ZS	4.64809	9.51743	1.90272	4.47091	3.73297	4.32323	7.01541	8.5341	5.695	2.32463	2.79325	3.0691	5.25935	9.32242	4.03659
BnaA09G0243100ZS	3.27206	5.20801	2.1076	5.96879	6.8479	9.11268	2.78778	4.28825	3.94928	10.2746	5.53337	7.59313	3.55277	7.00906	5.22524
BnaA10G0100700ZS	2.39675	17.2007	1.58186	33.4909	21.5914	17.4754	25.0583	10.2445	13.339	27.2912	40.1528	57.4961	20.3737	5.76784	13.9817
BnaC01G0155600ZS	5.22452	62.7637	3.73	79.9322	32.1024	35.8829	24.882	62.7125	74.7367	21.7319	49.6547	81.271	67.1116	21.9728	53.5337
BnaC03G0149900ZS	0.509079	5.80585	4.72466	18.2487	8.81267	11.724	1.58658	5.0715	7.24173	10.4011	20.7851	24.0948	3.71033	1.92085	5.16421
BnaC03G0396100ZS	4.79305	5.26703	10.5624	2.52571	11.9996	10.1975	20.2038	3.84281	4.55992	21.6134	16.8492	5.32214	8.0222	12.9931	10.6142
BnaC03G0743500ZS	9.27251	15.3994	6.06069	6.86565	11.0251	12.3271	18.0629	16.0916	15.4593	9.77537	8.15202	7.0483	8.57387	21.5766	10.6853
BnaC05G0168500ZS	3.69521	5.33503	3.34481	1.2408	8.67428	6.99231	7.35913	1.8304	1.95324	10.7013	5.15526	0.971303	4.76192	9.94997	3.73223
BnaC05G0474600ZS	7.68932	15.9938	29.4243	19.9226	17.8779	18.7155	16.5681	16.0013	14.6148	27.995	32.793	21.4492	12.636	15.5617	11.3785
BnaC07G0530000ZS	0.430816	10.6157	0.274671	19.6565	5.65238	5.34907	3.29017	6.69754	13.9352	2.03332	6.19463	10.8324	5.18651	0.651147	3.43953
BnaC08G0255800ZS	2.68594	2.63883	2.92071	0.86394	6.69022	6.47074	10.8269	1.71633	1.94115	10.4618	7.92095	1.45381	8.75848	16.1079	9.00287
BnaC09G0001200ZS	23.7603	17.4979	13.4629	23.4867	21.006	16.8935	28.8949	13.832	11.6918	26.5239	18.9231	10.7034	13.2381	10.5005	9.7071
BnaC09G0357700ZS	4.92465	21.9092	5.51696	43.2376	27.7892	26.4893	28.0631	17.9263	22.7425	57.3621	69.1472	73.3823	22.6747	6.85379	22.2068
