# Supplementary material for: Auxin-regulated timing of transition from vegetative to reproductive growth in rapeseed (Brassica napus L.) under different nitrogen application rates
Source: Front Plant Sci. 2022 Sep 9;13:927662. doi: 10.3389/fpls.2022.927662 (PMC9501695; doi:10.3389/fpls.2022.927662)
Supplement: Supplementary Table S6 — Genes were identified in correlation to floral meristem differentiation. [file Table_6.XLSX]

## Sheet: SOC1
ID	T0N1V1	T0N2V1	T0N3V1	T1N1V1	T1N2V1	T1N3V1	T2N1V1	T2N2V1	T2N3V1	T3N1V1	T3N2V1	T3N3V1	T4N1V1	T4N2V1
BnaA03G0221300ZS	4.68008	2.48146	1.6883	5.60154	3.30924	2.70467	7.20655	3.16526	4.96336	10.2558	14.0672	9.09429	9.70158	9.43725
BnaA04G0287900ZS	0.156546	0.325303	0.185655	0.28984	0.356359	0.293739	0.78614	0.614132	0.3126	1.21266	1.85925	1.65434	0.471902	1.02987
BnaA05G0054300ZS	1.0802	1.07875	0.804735	2.07405	2.18707	2.40773	6.37714	2.97221	3.52116	10.7056	11.8657	8.81249	12.4862	14.6444
BnaC03G0260300ZS	3.45818	4.75653	1.86069	4.84967	4.84886	7.38351	15.0581	6.15545	5.98129	17.2195	12.8097	8.69254	8.71855	8.35621
BnaC04G0060400ZS	0.728602	0.561279	0.585379	1.2297	1.28559	1.75308	3.70219	3.30781	3.64778	7.00039	6.67937	8.07688	7.65043	9.8992
BnaC04G0606600ZS	0.525247	0.507908	0.351488	0.710717	0.700685	0.425953	1.32156	0.75088	0.480725	3.04713	3.17558	2.90752	2.56543	2.04164

## Sheet: FD
ID	T0N1V1	T0N2V1	T0N3V1	T1N1V1	T1N2V1	T1N3V1	T2N1V1	T2N2V1	T2N3V1	T3N1V1	T3N2V1	T3N3V1	T4N1V1	T4N2V1	T4N3V1
BnaA01G0026200ZS	6.44342	14.7292	5.36387	16.6499	17.6046	14.043	11.6386	7.27918	7.63111	31.6439	38.4174	27.229	14.2071	9.93723	12.581
BnaA03G0552500ZS	10.9485	13.0814	10.9804	18.6264	29.5557	28.7684	16.8795	16.6936	15.9577	28.101	34.6544	22.0324	14.3617	21.7384	24.0833
BnaA08G0176900ZS	4.75075	4.22367	2.54017	9.85586	10.7149	10.1784	4.39406	6.16258	7.79002	8.36629	13.0625	9.08754	3.96974	6.79117	8.79792
BnaC01G0031000ZS	3.94847	5.98519	2.70119	11.7327	14.4988	9.40803	4.78488	6.4369	7.41502	8.18546	11.9438	9.53131	3.88841	7.42921	10.199
BnaC03G0701500ZS	1.29446	1.19699	1.46463	3.11195	4.38445	2.719	3.43602	1.792	2.01381	2.77804	4.00179	2.01491	3.72288	5.82803	4.32088
BnaC07G0528800ZS	5.03483	7.68058	6.37599	8.16927	13.7272	12.3057	5.24032	5.72718	5.70719	21.0205	27.7796	20.274	5.63031	7.23554	9.48647

## Sheet: FT
ID	T0N1V1	T0N2V1	T0N3V1	T1N1V1	T1N2V1	T1N3V1	T2N1V1	T2N2V1	T2N3V1	T3N1V1	T3N2V1	T3N3V1	T4N1V1	T4N2V1	T4N3V1
BnaC06G0323800ZS	0.0411823	0.243726	0.211997	0.199868	0.300988	0.17893	0.535961	0.193643	0.223156	0.716179	0.9216	0.540672	0.675387	0.661291	0.432972

## Sheet: FUL
ID	T0N1V1	T0N2V1	T0N3V1	T1N1V1	T1N2V1	T1N3V1	T2N1V1	T2N2V1	T2N3V1	T3N1V1	T3N2V1	T3N3V1	T4N1V1	T4N2V1	T4N3V1
BnaA02G0391500ZS	1.26396	1.08437	1.02755	1.3962	1.41566	1.09185	1.12492	1.44362	1.88328	0.573354	1.35544	2.05836	0.928077	1.1711	1.4994
BnaA03G0404700ZS	12.8103	13.6142	9.75859	16.8636	17.0575	15.7891	14.4488	12.8707	12.8629	35.8262	44.247	42.3672	20.0387	17.6097	19.037
BnaC01G0207500ZS	1.28015	0.957934	0.380468	1.83398	0.732401	1.17186	2.09558	1.74109	1.79667	4.836	4.82066	6.80704	3.98845	2.80629	3.58159
BnaC02G0523700ZS	0.233015	0.0342433	0.151245	0.243059	0.157612	0.239202	0.440077	0.322797	0.668671	0.34751	0.654897	0.458502	0.274697	0.492181	0.789753
BnaC07G0377400ZS	0.0575587	0.126487	0.0537947	0.121502	0.044322	0.157737	0.094153	0.168698	0.263142	0.580269	1.96558	0.808159	0.88144	0.897409	1.71195
BnaC09G0064500ZS	0.367243	0.520026	0.163593	0.54088	0.0707393	0.110955	0.182461	0.440991	0.527593	0.590615	1.08811	1.22404	1.06348	0.768453	1.2184

## Sheet: TFL1
ID	T0N1V1	T0N2V1	T0N3V1	T1N1V1	T1N2V1	T1N3V1	T2N1V1	T2N2V1	T2N3V1	T3N1V1	T3N2V1	T3N3V1	T4N1V1	T4N2V1	T4N3V1
BnaA03G0012400ZS	5.39058	13.3915	12.6485	13.2332	20.8722	26.6101	14.2346	14.29	21.0456	24.6561	31.3228	31.2097	3.33967	7.39575	8.88607
BnaA10G0288700ZS	0.0258647	0.361008	0.339608	0.275132	0.703874	0.428932	1.09465	0.217582	0.281382	0.900856	0.787689	0.56289	0.739151	1.40856	1.64846
BnaC03G0016500ZS	10.825	9.1329	18.0854	12.2837	13.4981	11.6863	21.2887	11.6699	13.7831	44.8418	49.9454	42.2294	14.5731	10.6685	11.9817
BnaC09G0608000ZS	0.292391	1.11784	1.07984	0.5566	1.54478	1.86977	1.09806	1.02847	1.03172	1.45995	2.05214	1.48723	1.43153	1.94162	3.34001

## Sheet: CAL
ID	T0N1V1	T0N2V1	T0N3V1	T1N1V1	T1N2V1	T1N3V1	T2N1V1	T2N2V1	T2N3V1	T3N1V1	T3N2V1	T3N3V1	T4N1V1	T4N2V1	T4N3V1
BnaA02G0179200ZS	0.0543977	0.093551	0.174424	0.24283	0.265695	0.241252	0.147175	0.057672	0.252302	0.521184	0.479408	0.324481	0.150927	0.301942	0.583146
BnaA07G0272400ZS	0	0	0	0	0	0	0	0	0	0	0.237116	0.154067	0.362176	0.39453	0.663272
BnaA07G0307000ZS	0	0	0	0	0	0	0	0.019904	0	0.014517	0.280308	0.040164	0.187744	0.258335	0.23449
BnaC02G0233300ZS	2.93478	2.93935	2.70022	3.83995	4.17353	4.39657	3.39208	2.86198	3.11175	9.40649	7.92367	5.19632	2.03959	2.46374	2.50871
BnaC06G0356400ZS	0	0	0	0	0.0154273	0	0	0	0	0.122783	0.144121	0.0920727	0.111342	0.33902	0.439277
Bnascaffold0026G0050600ZS	0	0	0	0	0	0	0	0.006939	0	0.0398017	0.122955	0.025625	0.0925457	0.270876	0.460358

## Sheet: LFY
ID	T0N1V1	T0N2V1	T0N3V1	T1N1V1	T1N2V1	T1N3V1	T2N1V1	T2N2V1	T2N3V1	T3N1V1	T3N2V1	T3N3V1	T4N1V1	T4N2V1	T4N3V1
BnaA06G0271800ZS	0.349795	0.232132	0.424802	0.539283	0.375359	0.5282	0.344889	0.378548	0.744711	0.818502	1.12955	0.932906	0.318647	0.74501	0.704698
BnaC03G0561300ZS	0.479241	1.43831	0.369524	1.71217	2.51069	2.71995	3.09876	2.08799	3.55955	4.30459	7.23004	4.72245	2.72864	1.39041	2.86124
Bnascaffold0026G0004200ZS	0.172655	0.250739	0.068774	0.253441	0.350033	0.318307	0.277307	0.455781	0.436085	0.406827	0.601988	0.534147	0.193992	0.340049	0.353029
Bnascaffold0498G0000100ZS	0.175433	0.23729	0.0836233	0.3027	0.352321	0.334264	0.277807	0.475612	0.470242	0.428582	0.579895	0.478775	0.217286	0.255534	0.328574

## Sheet: LMI1
ID	T0N1V1	T0N2V1	T0N3V1	T1N1V1	T1N2V1	T1N3V1	T2N1V1	T2N2V1	T2N3V1	T3N1V1	T3N2V1	T3N3V1	T4N1V1	T4N2V1	T4N3V1
BnaA03G0012000ZS	0.0962577	0.0271723	0.0220457	0.015631	0.130099	0.0947483	0.247778	0.0561393	0.0990223	0.094699	0.323018	0.057934	0	0.223085	0.164856
BnaA10G0288900ZS	0.261022	0.819107	0.217344	0.472911	0.470908	0.287267	0.74653	1.07933	1.03292	0.313911	0.370232	0.755311	0.296167	0.307012	0.57104
BnaA10G0289000ZS	0.0991037	0.450987	0	0.445525	0.335841	0.931569	0.403813	0.831656	0.884688	0.146114	0.909312	0.617143	0.561318	0.240242	0.604002
BnaC03G0016200ZS	0.062561	0	0.0863023	0.0547173	0.163602	0.112116	0.338288	0.039394	0.131923	0.199829	0.430559	0.107138	0.252347	0.277978	0.0762483
BnaC09G0608200ZS	0.09951	0.103828	0.0191613	0.0939777	0.244911	0.355672	0.337347	0.228695	0.141753	0.08233	0.147169	0.0955387	0.0372773	0.140039	0.207921
BnaC09G0608300ZS	0.0503173	0.324213	0.0671847	0.558275	0.415288	0.291066	0.334719	0.293406	0.509147	0.389624	0.562643	0.498673	0.323045	0.148217	0.513267

## Sheet: AIL6
ID	T0N1V1	T0N2V1	T0N3V1	T1N1V1	T1N2V1	T1N3V1	T2N1V1	T2N2V1	T2N3V1	T3N1V1	T3N2V1	T3N3V1	T4N1V1	T4N2V1	T4N3V1
BnaA02G0036300ZS	1.9416	3.07163	1.83992	3.06531	3.38925	3.41603	3.82632	2.5724	2.56637	3.28228	3.21159	2.60411	2.6102	2.36259	2.41243
BnaA03G0040900ZS	0.874515	1.57201	0.807771	1.17071	2.67815	2.70131	3.44867	1.8568	2.249	3.41427	3.83045	1.93341	1.73914	2.20611	2.23511
BnaA10G0241800ZS	3.90578	2.79307	2.66178	2.81832	2.1878	2.13146	3.61143	2.29878	2.14821	2.04197	2.22849	1.37559	2.5636	2.87872	1.97544
BnaC02G0040600ZS	4.95264	5.9879	4.05975	6.47135	6.59171	6.11358	7.60372	5.67735	5.21247	7.31144	7.11138	4.0959	4.42808	4.3115	4.36144
BnaC03G0048000ZS	2.87274	5.24211	2.48496	3.72795	8.28454	8.28584	10.0285	5.42339	5.94645	10.9176	11.9807	5.94164	5.72576	6.0695	6.32316
BnaC09G0552500ZS	15.6789	11.8695	10.5258	11.6453	9.38577	11.6306	14.1356	11.824	9.72616	11.0262	11.7121	7.41825	11.1899	14.0341	10.2916

## Sheet: ANT
ID	T0N1V1	T0N2V1	T0N3V1	T1N1V1	T1N2V1	T1N3V1	T2N1V1	T2N2V1	T2N3V1	T3N1V1	T3N2V1	T3N3V1	T4N1V1	T4N2V1	T4N3V1
BnaA01G0012600ZS	14.381	17.536	12.0295	20.1615	29.7755	38.6048	27.3368	18.3066	23.6105	29.6206	34.958	21.4766	13.4191	20.0897	20.6957
BnaA03G0565600ZS	11.271	21.2738	10.0471	17.0176	38.6371	41.8824	49.3957	19.0167	24.5276	43.7202	48.2528	26.5074	30.8987	39.2637	34.5792
BnaA08G0188100ZS	1.67107	2.28909	1.61165	1.74115	4.53343	5.3962	6.16589	2.25699	3.16296	5.6136	5.78287	2.6767	4.34259	4.10044	3.99845
BnaC01G0014900ZS	6.4765	8.59445	4.1174	7.53421	14.8769	16.1217	15.1291	7.98464	10.127	14.3965	16.7431	9.81529	7.9152	10.0351	10.0519
BnaC03G0686200ZS	0.927608	1.59532	0.863148	1.03861	2.30425	2.73684	4.10223	1.37919	1.75458	3.23866	3.11957	1.94896	2.94517	2.19253	2.41165
BnaC07G0540500ZS	7.1905	11.9068	5.92231	10.5282	19.9861	23.7864	30.7261	12.2466	15.2816	24.3458	29.569	17.8538	18.4441	19.8457	18.6442
